# Supplementary material for: POSMM: an efficient alignment-free metagenomic profiler that complements alignment-based profiling
Source: Environ Microbiome. 2023 Mar 8;18:16. doi: 10.1186/s40793-023-00476-y (PMC9993663; doi:10.1186/s40793-023-00476-y)
Supplement: Supplementary file 1 — Additional file 1. Table S1: Genomes in the custom database for POSMM. Table S2: Final parameters for each logistic regression model. Models are taxonomic rank and model order specific, and are the result of Bayesian optimization with parameters described in the Methods section. Table S3: Species-level performance (Sensitivity, Precision, and F1 score), on the three simulated metagenome datasets by Kaiju, KrakenUniq, POSMM (at the confidence thresholds of 0, 0.25, 0.5, 0.75), and Kraken2 (at the confidence thresholds of 0, 0.25, 0.5, 0.75), and a hybrid of Kraken2 (at the threshold of 0) and POSMM (at the threshold of 0.25). [file 40793_2023_476_MOESM1_ESM.zip]

Archive with 4 entries (3 files):
- SUPPLEMENTARY TABLES/
- SUPPLEMENTARY TABLES/SUPPLEMENTARY TABLE 1.xlsx
- SUPPLEMENTARY TABLES/SUPPLEMENTARY TABLE 2.xlsx
- SUPPLEMENTARY TABLES/Supplementary Table 3.docx
