# Supplementary material for: POSMM: an efficient alignment-free metagenomic profiler that complements alignment-based profiling
Source: Environ Microbiome. 2023 Mar 8;18:16. doi: 10.1186/s40793-023-00476-y (PMC9993663; doi:10.1186/s40793-023-00476-y)
Supplement: Supplementary file 1 — Additional file 1. Table S1: Genomes in the custom database for POSMM. Table S2: Final parameters for each logistic regression model. Models are taxonomic rank and model order specific, and are the result of Bayesian optimization with parameters described in the Methods section. Table S3: Species-level performance (Sensitivity, Precision, and F1 score), on the three simulated metagenome datasets by Kaiju, KrakenUniq, POSMM (at the confidence thresholds of 0, 0.25, 0.5, 0.75), and Kraken2 (at the confidence thresholds of 0, 0.25, 0.5, 0.75), and a hybrid of Kraken2 (at the threshold of 0) and POSMM (at the threshold of 0.25). [file 40793_2023_476_MOESM1_ESM.zip › SUPPLEMENTARY TABLES/SUPPLEMENTARY TABLE 1.xlsx]

## Sheet: Sheet1
Supplementary Table 1. Genomes in the custom database for POSMM
Strain	Genome Accession ID	Taxonomy ID	Genome File Name
Ancylobacter aquaticus	GCF_004339465.1	100	100.GCF_004339465.1.fna
Leptospira alexanderi	GCF_002009845.1	100053	100053.GCF_002009845.1.fna
Halosaccharopolyspora lacisalsi	GCF_014137975.1	1000566	1000566.GCF_014137975.1.fna
Megasphaera lornae	GCF_000214495.1	1000568	1000568.GCF_000214495.1.fna
Megasphaera sp. UPII 135-E	GCF_000221545.1	1000569	1000569.GCF_000221545.1.fna
Cryobacterium roopkundense	GCF_014200405.1	1001240	1001240.GCF_014200405.1.fna
Photobacterium leiognathi subsp. mandapamensis svers.1.1.	GCF_000211495.1	1001530	1001530.GCF_000211495.1.fna
Leptospira noguchii serovar Panama str. CZ214	GCF_000306255.2	1001595	1001595.GCF_000306255.2.fna
Clostridium peptidivorans	GCF_900205925.1	100174	100174.GCF_900205925.1.fna
Cupriavidus agavae	GCF_004217045.1	1001822	1001822.GCF_004217045.1.fna
Nitrosarchaeum koreense MY1	GCF_000220175.1	1001994	1001994.GCF_000220175.1.fna
Pigmentiphaga sp. D-2	GCF_004352985.1	1002116	1002116.GCF_004352985.1.fna
Methylovorus menthalis	GCF_020523625.1	1002227	1002227.GCF_020523625.1.fna
Austwickia chelonae	GCF_900111385.1	100225	100225.GCF_900111385.1.fna
Leisingera sp. ANG1	GCF_000203975.2	1002340	1002340.GCF_000203975.2.fna
Prevotella stercorea DSM 18206	GCF_000235885.1	1002367	1002367.GCF_000235885.1.fna
Halopseudomonas formosensis	GCF_900115905.1	1002526	1002526.GCF_900115905.1.fna
Candidatus Pelagibacter sp. IMCC9063	GCF_000195085.1	1002672	1002672.GCF_000195085.1.fna
Occallatibacter savannae	GCF_003131205.1	1002691	1002691.GCF_003131205.1.fna
Pectinatus sottacetonis	GCF_015732155.1	1002795	1002795.GCF_015732155.1.fna
Solibacillus silvestris StLB046	GCF_000271325.1	1002809	1002809.GCF_000271325.1.fna
Gaiella occulta	GCF_003351045.1	1002870	1002870.GCF_003351045.1.fna
Thermoflexibacter ruber	GCF_900113045.1	1003	1003.GCF_900113045.1.fna
Methylobacterium thuringiense	GCF_022179645.1	1003091	1003091.GCF_022179645.1.fna
Methylobacterium trifolii	GCF_022179685.1	1003092	1003092.GCF_022179685.1.fna
Streptomyces cattleya NRRL 8057 = DSM 46488	GCF_000237305.1	1003195	1003195.GCF_000237305.1.fna
Rickettsia typhi str. TH1527	GCF_000277285.1	1003201	1003201.GCF_000277285.1.fna
Alicyclobacillus cellulosilyticus	GCF_014647315.1	1003997	1003997.GCF_014647315.1.fna
Chitinophaga sancti	GCF_900119105.1	1004	1004.GCF_900119105.1.fna
Photorhabdus khanii	GCF_009428945.1	1004150	1004150.GCF_009428945.1.fna
Photorhabdus tasmaniensis	GCF_011189505.1	1004159	1004159.GCF_011189505.1.fna
Photorhabdus caribbeanensis	GCF_018448885.1	1004165	1004165.GCF_018448885.1.fna
Photorhabdus hainanensis	GCF_018448965.1	1004166	1004166.GCF_018448965.1.fna
Oceanobacillus indicireducens	GCF_014647195.1	1004261	1004261.GCF_014647195.1.fna
Mesorhizobium muleiense	GCF_900099905.1	1004279	1004279.GCF_900099905.1.fna
Hydrotalea sandarakina	GCF_003254115.1	1004304	1004304.GCF_003254115.1.fna
Vibrio sonorensis	GCF_001854765.1	1004316	1004316.GCF_001854765.1.fna
Vibrio mexicanus	GCF_001012815.1	1004326	1004326.GCF_001012815.1.fna
Schaalia canis	GCF_003858455.1	100469	100469.GCF_003858455.1.fna
Gordonia iterans	GCF_002993285.1	1004901	1004901.GCF_002993285.1.fna
Kosakonia oryzendophytica	GCF_900094925.1	1005665	1005665.GCF_900094925.1.fna
Kosakonia oryziphila	GCF_900094795.1	1005667	1005667.GCF_900094795.1.fna
Aminivibrio pyruvatiphilus	GCF_004366815.1	1005740	1005740.GCF_004366815.1.fna
Muricauda taeanensis	GCF_003584105.1	1005926	1005926.GCF_003584105.1.fna
Roseovarius lutimaris	GCF_900115165.1	1005928	1005928.GCF_900115165.1.fna
Nocardioides szechwanensis	GCF_900103935.1	1005944	1005944.GCF_900103935.1.fna
Nocardioides psychrotolerans	GCF_007992415.1	1005945	1005945.GCF_007992415.1.fna
Trabulsiella guamensis ATCC 49490	GCF_000734965.1	1005994	1005994.GCF_000734965.1.fna
Tatumella ptyseos ATCC 33301	GCF_000439895.1	1005995	1005995.GCF_000439895.1.fna
Leminorella grimontii ATCC 33999 = DSM 5078	GCF_000735425.1	1005999	1005999.GCF_000735425.1.fna
Kluyvera ascorbata ATCC 33433	GCF_000735365.1	1006000	1006000.GCF_000735365.1.fna
Metallosphaera cuprina Ar-4	GCF_000204925.1	1006006	1006006.GCF_000204925.1.fna
Listeria weihenstephanensis	GCF_003534205.1	1006155	1006155.GCF_003534205.1.fna
Defluviitoga tunisiensis	GCF_000953715.1	1006576	1006576.GCF_000953715.1.fna
Aeromonas cavernicola	GCF_002795305.1	1006623	1006623.GCF_002795305.1.fna
Oscillibacter ruminantium GH1	GCF_000307265.1	1007096	1007096.GCF_000307265.1.fna
Deinococcus daejeonensis	GCF_014647175.1	1007098	1007098.GCF_014647175.1.fna
Pseudomonas kuykendallii	GCF_900106975.1	1007099	1007099.GCF_900106975.1.fna
Sphingomonas sp. S17	GCF_000211795.1	1007104	1007104.GCF_000211795.1.fna
Pusillimonas sp. T7-7	GCF_000209655.1	1007105	1007105.GCF_000209655.1.fna
Sphingobium limneticum	GCF_008710165.1	1007511	1007511.GCF_008710165.1.fna
Bacillus sp. 916	GCF_000275785.1	1007654	1007654.GCF_000275785.1.fna
Companilactobacillus ginsenosidimutans	GCF_001050475.1	1007676	1007676.GCF_001050475.1.fna
Haladaptatus pallidirubidus	GCF_020700235.1	1008152	1008152.GCF_020700235.1.fna
Halalkalicoccus paucihalophilus	GCF_001593955.1	1008153	1008153.GCF_001593955.1.fna
Fervidobacterium thailandense	GCF_001719065.1	1008305	1008305.GCF_001719065.1.fna
Fusibacter tunisiensis	GCF_016908355.1	1008308	1008308.GCF_016908355.1.fna
Myroides injenensis M09-0166	GCF_000246945.1	1008457	1008457.GCF_000246945.1.fna
Taylorella asinigenitalis MCE3	GCF_000226625.1	1008459	1008459.GCF_000226625.1.fna
Coprobacillus cateniformis	GCF_000269565.1	100884	100884.GCF_000269565.1.fna
Catenibacterium mitsuokai	GCF_018785505.1	100886	100886.GCF_018785505.1.fna
Wolbachia endosymbiont of Onchocerca ochengi	GCF_000306885.1	100901	100901.GCF_000306885.1.fna
Acetonema longum DSM 6540	GCF_000219125.1	1009370	1009370.GCF_000219125.1.fna
Jeongeupia sp. HS-3	GCF_015140455.1	1009682	1009682.GCF_015140455.1.fna
Sphingobacterium mizutaii	GCF_900102835.1	1010	1010.GCF_900102835.1.fna
Methylobacterium gnaphalii	GCF_007992215.1	1010610	1010610.GCF_007992215.1.fna
Thalassobius litoralis	GCF_900182725.1	1010611	1010611.GCF_900182725.1.fna
Candidatus Tremblaya phenacola	GCF_009805595.3	1010676	1010676.GCF_009805595.3.fna
Rummeliibacillus pycnus	GCF_002884495.1	101070	101070.GCF_002884495.1.fna
Cryomorpha ignava	GCF_010686655.1	101383	101383.GCF_010686655.1.fna
Weeksella virosa	GCF_900637795.1	1014	1014.GCF_900637795.1.fna
Bergeyella zoohelcum	GCF_900445655.1	1015	1015.GCF_900445655.1.fna
Novosphingobium sp. THN1	GCF_003454795.1	1016987	1016987.GCF_003454795.1.fna
Capnocytophaga gingivalis	GCF_002302415.1	1017	1017.GCF_002302415.1.fna
Gluconacetobacter tumulicola	GCF_014174215.1	1017177	1017177.GCF_014174215.1.fna
Gluconacetobacter asukensis	GCF_014174375.1	1017181	1017181.GCF_014174375.1.fna
Fictibacillus enclensis	GCF_900094955.1	1017270	1017270.GCF_900094955.1.fna
Domibacillus enclensis	GCF_002237775.1	1017273	1017273.GCF_002237775.1.fna
Exiguobacterium enclense	GCF_900096925.1	1017277	1017277.GCF_900096925.1.fna
Rhodococcus sp. Eu-32	GCF_003336925.1	1017319	1017319.GCF_003336925.1.fna
Halobaculum magnesiiphilum	GCF_019823105.1	1017351	1017351.GCF_019823105.1.fna
Capnocytophaga sputigena	GCF_002302495.1	1019	1019.GCF_002302495.1.fna
Polaribacter glomeratus	GCF_002954665.1	102	102.GCF_002954665.1.fna
Xenococcus sp. PCC 7305	GCF_000332055.1	102125	102125.GCF_000332055.1.fna
Baaleninema simplex PCC 7105	GCF_000332355.1	102127	102127.GCF_000332355.1.fna
Leptolyngbya sp. PCC 7375	GCF_000316115.1	102129	102129.GCF_000316115.1.fna
Gloeocapsa sp. PCC 73106	GCF_000332035.1	102232	102232.GCF_000332035.1.fna
Streptococcus infantarius	GCF_016127275.1	102684	102684.GCF_016127275.1.fna
Methylophaga aminisulfidivorans MP	GCF_000214595.1	1026882	1026882.GCF_000214595.1.fna
Gracilibacillus kekensis	GCF_900143085.1	1027249	1027249.GCF_900143085.1.fna
Nitrosopumilus sp. AR	GCF_000328925.1	1027373	1027373.GCF_000328925.1.fna
Nitrosopumilus sp. SJ	GCF_000328945.1	1027374	1027374.GCF_000328945.1.fna
Nocardioides sp. LS1	GCF_003865225.1	1027620	1027620.GCF_003865225.1.fna
Enteractinococcus coprophilus	GCF_006716305.1	1027633	1027633.GCF_006716305.1.fna
Marivirga sericea	GCF_900177665.1	1028	1028.GCF_900177665.1.fna
Psychrobacter sp. DAB_AL32B	GCF_002224105.1	1028414	1028414.GCF_002224105.1.fna
Psychrobacter sp. DAB_AL43B	GCF_900168255.1	1028416	1028416.GCF_900168255.1.fna
Proteus penneri	GCF_001049955.1	102862	102862.GCF_001049955.1.fna
Pontixanthobacter gangjinensis	GCF_009827545.1	1028742	1028742.GCF_009827545.1.fna
Arenibacter hampyeongensis	GCF_002909255.1	1028743	1028743.GCF_002909255.1.fna
Aestuariibaculum suncheonense	GCF_014596935.1	1028745	1028745.GCF_014596935.1.fna
Gramella aestuarii	GCF_009735585.1	1028746	1028746.GCF_009735585.1.fna
Shewanella aestuarii	GCF_014647215.1	1028752	1028752.GCF_014647215.1.fna
Neorhizobium galegae bv. orientalis str. HAMBI 540	GCF_000731315.1	1028800	1028800.GCF_000731315.1.fna
Frankia sp. ACN1ag	GCF_001414035.1	102891	102891.GCF_001414035.1.fna
Frankia sp. EUN1f	GCF_000177675.1	102897	102897.GCF_000177675.1.fna
Pseudomonas sp. StFLB209	GCF_000829415.1	1028989	1028989.GCF_000829415.1.fna
Hyphomicrobium nitrativorans NL23	GCF_000503895.1	1029756	1029756.GCF_000503895.1.fna
Acinetobacter sp. P8-3-8	GCF_000214135.1	1029823	1029823.GCF_000214135.1.fna
Bacillus sp. DB-2	GCF_003315125.1	1030092	1030092.GCF_003315125.1.fna
Sphingomonas sp. KC8	GCF_000214335.1	1030157	1030157.GCF_000214335.1.fna
Paenibacillus sp. Mc5Re-14	GCF_001049835.1	1030529	1030529.GCF_001049835.1.fna
Streptomyces sp. Wb2n-11	GCF_001049855.1	1030533	1030533.GCF_001049855.1.fna
Chitinophaga oryziterrae	GCF_009758125.1	1031224	1031224.GCF_009758125.1.fna
Caloramator sp. ALD01	GCF_000472625.1	1031288	1031288.GCF_000472625.1.fna
Blastopirellula cremea	GCF_003335485.1	1031537	1031537.GCF_003335485.1.fna
Neptunomonas concharum	GCF_006148955.1	1031538	1031538.GCF_006148955.1.fna
Tropicimonas sediminicola	GCF_900188335.1	1031541	1031541.GCF_900188335.1.fna
Campylobacter volucris	GCF_008245045.1	1031542	1031542.GCF_008245045.1.fna
Campylobacter insulaenigrae NCTC 12927	GCF_000816185.1	1031564	1031564.GCF_000816185.1.fna
Extensimonas vulgaris	GCF_003337425.1	1031594	1031594.GCF_003337425.1.fna
Campylobacter upsaliensis RM3940	GCF_013372245.1	1031733	1031733.GCF_013372245.1.fna
Campylobacter lanienae NCTC 13004	GCF_002139935.1	1031753	1031753.GCF_002139935.1.fna
Campylobacter sputorum bv. paraureolyticus LMG 11764	GCF_002220755.1	1032066	1032066.GCF_002220755.1.fna
Aliarcobacter cryaerophilus ATCC 43158	GCF_003660105.1	1032070	1032070.GCF_003660105.1.fna
Malaciobacter mytili LMG 24559	GCF_003346775.1	1032238	1032238.GCF_003346775.1.fna
Aliarcobacter skirrowii CCUG 10374	GCF_003544835.1	1032239	1032239.GCF_003544835.1.fna
Aliarcobacter thereius LMG 24486	GCF_001695395.1	1032240	1032240.GCF_001695395.1.fna
Aliarcobacter trophiarum LMG 25534	GCF_003355515.1	1032241	1032241.GCF_003355515.1.fna
Campylobacter sp. RM10537	GCF_022369435.1	1032242	1032242.GCF_022369435.1.fna
Campylobacter sp. RM6914	GCF_004803835.1	1032243	1032243.GCF_004803835.1.fna
Streptomyces ipomoeae	GCF_006547165.1	103232	103232.GCF_006547165.1.fna
Nonomuraea soli	GCF_013761175.1	1032476	1032476.GCF_013761175.1.fna
Microlunatus phosphovorus NM-1	GCF_000270245.1	1032480	1032480.GCF_000270245.1.fna
Fusobacterium sp. OBRC1	GCF_000524235.1	1032505	1032505.GCF_000524235.1.fna
Prevotella sp. MSX73	GCF_000287635.1	1032506	1032506.GCF_000287635.1.fna
Otariodibacter oris	GCF_009684715.1	1032623	1032623.GCF_009684715.1.fna
Aeromicrobium massiliense JC14	GCF_000312105.1	1033730	1033730.GCF_000312105.1.fna
Alistipes timonensis JC136	GCF_900107675.1	1033731	1033731.GCF_900107675.1.fna
Anaerococcus senegalensis JC48	GCF_000321005.1	1033733	1033733.GCF_000321005.1.fna
Bacillus timonensis	GCF_902374785.1	1033734	1033734.GCF_902374785.1.fna
Brevibacterium senegalense	GCF_000285835.1	1033736	1033736.GCF_000285835.1.fna
Kurthia sp. Dielmo	GCF_000307285.2	1033738	1033738.GCF_000307285.2.fna
Kurthia massiliensis	GCF_000285555.1	1033739	1033739.GCF_000285555.1.fna
Kurthia senegalensis	GCF_000285595.1	1033740	1033740.GCF_000285595.1.fna
Microvirga massiliensis	GCF_001006805.1	1033741	1033741.GCF_001006805.1.fna
Paenibacillus senegalensis JC66	GCF_000285515.1	1033743	1033743.GCF_000285515.1.fna
Peptoniphilus senegalensis JC140	GCF_000321025.1	1033744	1033744.GCF_000321025.1.fna
Salinisphaera shabanensis E1L3A	GCF_000215955.2	1033802	1033802.GCF_000215955.2.fna
Halorhabdus tiamatea SARL4B	GCF_000470655.1	1033806	1033806.GCF_000470655.1.fna
Haloplasma contractile SSD-17B	GCF_000215935.2	1033810	1033810.GCF_000215935.2.fna
Marinobacter adhaerens	GCF_018972165.1	1033846	1033846.GCF_018972165.1.fna
Chryseobacterium sp. PMSZPI	GCF_002835665.1	1033900	1033900.GCF_002835665.1.fna
Rhodococcus sp. WB1	GCF_001700945.1	1033922	1033922.GCF_001700945.1.fna
Pseudomonas sp. MOIL14HWK12:I1	GCF_000510705.1	1033993	1033993.GCF_000510705.1.fna
Pseudomonas sp. MOIL14HWK12:I2	GCF_000510745.1	1033994	1033994.GCF_000510745.1.fna
Senegalimassilia anaerobia JC110	GCF_000236865.1	1034345	1034345.GCF_000236865.1.fna
Dielma fastidiosa	GCF_003475485.1	1034346	1034346.GCF_003475485.1.fna
Robertmurraya massiliosenegalensis JC6	GCF_000311725.1	1034347	1034347.GCF_000311725.1.fna
Xenorhabdus ishibashii	GCF_002632755.1	1034471	1034471.GCF_002632755.1.fna
Paenibacillus sp. HW567	GCF_000374185.1	1034769	1034769.GCF_000374185.1.fna
Flavobacterium branchiophilum FL-15	GCF_000253275.1	1034807	1034807.GCF_000253275.1.fna
Variovorax sp. HW608	GCF_900090195.1	1034889	1034889.GCF_900090195.1.fna
Legionella massiliensis	GCF_000756815.1	1034943	1034943.GCF_000756815.1.fna
Legionella tunisiensis	GCF_000308315.1	1034944	1034944.GCF_000308315.1.fna
Afipia felis	GCF_900445155.1	1035	1035.GCF_900445155.1.fna
Aminobacter anthyllidis	GCF_018555685.1	1035067	1035067.GCF_018555685.1.fna
Capnocytophaga sp. oral taxon 326 str. F0382	GCF_000318295.1	1035193	1035193.GCF_000318295.1.fna
Corynebacterium durum F0235	GCF_000318135.1	1035195	1035195.GCF_000318135.1.fna
Alloprevotella sp. oral taxon 473 str. F0040	GCF_000318095.2	1035197	1035197.GCF_000318095.2.fna
Yersinia pestis A1122	GCF_000222975.1	1035377	1035377.GCF_000222975.1.fna
Massilia namucuonensis	GCF_900116645.1	1035707	1035707.GCF_900116645.1.fna
Echinicola shivajiensis	GCF_018642165.1	1035916	1035916.GCF_018642165.1.fna
Nocardioides soli	GCF_014191495.1	1036020	1036020.GCF_014191495.1.fna
Massilia lurida	GCF_007830455.1	1036180	1036180.GCF_007830455.1.fna
Microlunatus flavus	GCF_900110855.1	1036181	1036181.GCF_900110855.1.fna
Actinoplanes atraurantiacus	GCF_900215205.1	1036182	1036182.GCF_900215205.1.fna
Actinomyces urogenitalis	GCF_002861525.1	103621	103621.GCF_002861525.1.fna
Advenella kashmirensis WT001	GCF_000219915.2	1036672	1036672.GCF_000219915.2.fna
Idiomarina sp. A28L	GCF_000218785.1	1036674	1036674.GCF_000218785.1.fna
Methanosarcina soligelidi	GCF_000744315.1	1036677	1036677.GCF_000744315.1.fna
Methanosarcina spelaei	GCF_002287235.1	1036679	1036679.GCF_002287235.1.fna
Rhodospirillum rubrum F11	GCF_000225955.1	1036743	1036743.GCF_000225955.1.fna
Bosea lathyri	GCF_900108245.1	1036778	1036778.GCF_900108245.1.fna
Bosea lupini	GCF_900109525.1	1036779	1036779.GCF_900109525.1.fna
Bosea robiniae	GCF_900102525.1	1036780	1036780.GCF_900102525.1.fna
Nostoc sp. PCC 7120 = FACHB-418	GCF_000009705.1	103690	103690.GCF_000009705.1.fna
Kutzneria kofuensis	GCF_014203355.1	103725	103725.GCF_014203355.1.fna
Lentzea flava	GCF_014648475.1	103732	103732.GCF_014648475.1.fna
Saccharothrix syringae	GCF_009498035.1	103733	103733.GCF_009498035.1.fna
Saccharothrix texasensis	GCF_003752005.1	103734	103734.GCF_003752005.1.fna
Parabacteroides chartae	GCF_900168155.1	1037355	1037355.GCF_900168155.1.fna
Pelagimonas phthalicica	GCF_004364805.1	1037362	1037362.GCF_004364805.1.fna
Chryseobacterium viscerum	GCF_008386485.1	1037377	1037377.GCF_008386485.1.fna
Robertmurraya kyonggiensis	GCF_005116465.1	1037680	1037680.GCF_005116465.1.fna
Profundibacterium mesophilum KAUST100406-0324	GCF_009835145.1	1037889	1037889.GCF_009835145.1.fna
Aquimarina amphilecti	GCF_900109375.1	1038014	1038014.GCF_900109375.1.fna
Rhodococcus sp. AD45	GCF_000949305.1	103808	103808.GCF_000949305.1.fna
Thermopolyspora flexuosa	GCF_006716785.1	103836	103836.GCF_006716785.1.fna
Nonomuraea turkmeniaca	GCF_005889735.1	103838	103838.GCF_005889735.1.fna
Bordetella hinzii	GCF_006770325.1	103855	103855.GCF_006770325.1.fna
Flavobacterium rakeshii	GCF_009741375.1	1038845	1038845.GCF_009741375.1.fna
Planococcus plakortidis	GCF_001687605.2	1038856	1038856.GCF_001687605.2.fna
Kocuria sediminis	GCF_009735315.1	1038857	1038857.GCF_009735315.1.fna
Azorhizobium doebereinerae UFLA1-100	GCF_000473085.1	1038858	1038858.GCF_000473085.1.fna
Bradyrhizobium murdochi	GCF_000472965.1	1038859	1038859.GCF_000472965.1.fna
Bradyrhizobium sp. WSM2793	GCF_000379585.1	1038866	1038866.GCF_000379585.1.fna
Bradyrhizobium sp. WSM3983	GCF_000473045.1	1038867	1038867.GCF_000473045.1.fna
Paraburkholderia mimosarum LMG 23256 = NBRC 106338	GCF_000472825.1	1038869	1038869.GCF_000472825.1.fna
Veillonella criceti	GCF_900460315.1	103891	103891.GCF_900460315.1.fna
Veillonella ratti	GCF_003992115.1	103892	103892.GCF_003992115.1.fna
Streptomyces xinghaiensis S187	GCF_000220705.2	1038929	1038929.GCF_000220705.2.fna
Pseudomonas frederiksbergensis	GCF_002967995.1	104087	104087.GCF_002967995.1.fna
Acetobacter estunensis	GCF_011516945.1	104097	104097.GCF_011516945.1.fna
Cupriavidus neocaledonicus	GCF_900250125.1	1040979	1040979.GCF_900250125.1.fna
Acetobacter peroxydans	GCF_006539345.1	104098	104098.GCF_006539345.1.fna
Mesorhizobium sp. WSM1293	GCF_000513875.1	1040984	1040984.GCF_000513875.1.fna
Mesorhizobium sp. WSM2561	GCF_000513915.1	1040985	1040985.GCF_000513915.1.fna
Mesorhizobium sp. WSM3224	GCF_000427725.1	1040986	1040986.GCF_000427725.1.fna
Mesorhizobium sp. WSM3626	GCF_000513935.1	1040987	1040987.GCF_000513935.1.fna
Bradyrhizobium sp. WSM4349	GCF_000373125.1	1040988	1040988.GCF_000373125.1.fna
Bradyrhizobium sp. ARR65	GCF_000472385.1	1040989	1040989.GCF_000472385.1.fna
Acetobacter orleanensis	GCF_006539325.1	104099	104099.GCF_006539325.1.fna
Acetobacter lovaniensis	GCF_011516875.1	104100	104100.GCF_011516875.1.fna
Acetobacter indonesiensis	GCF_002153515.1	104101	104101.GCF_002153515.1.fna
Acetobacter tropicalis	GCF_001580945.1	104102	104102.GCF_001580945.1.fna
Rhizobium gallicum bv. gallicum R602sp	GCF_000816845.1	1041138	1041138.GCF_000816845.1.fna
Ensifer sp. WSM1721	GCF_000513895.1	1041159	1041159.GCF_000513895.1.fna
Candidatus Arthromitus sp. SFB-rat-Yit	GCF_000283555.1	1041504	1041504.GCF_000283555.1.fna
Mycobacterium colombiense CECT 3035	GCF_000222105.3	1041522	1041522.GCF_000222105.3.fna
Jeongeupia chitinilytica	GCF_014652315.1	1041641	1041641.GCF_014652315.1.fna
Methylacidimicrobium cyclopophantes	GCF_902143385.2	1041766	1041766.GCF_902143385.2.fna
Methylacidimicrobium tartarophylax	GCF_902143375.2	1041768	1041768.GCF_902143375.2.fna
Methanocella conradii HZ254	GCF_000251105.1	1041930	1041930.GCF_000251105.1.fna
Streptomonospora salina	GCF_014204715.1	104205	104205.GCF_014204715.1.fna
Clostridium sp. SY8519	GCF_000270305.1	1042156	1042156.GCF_000270305.1.fna
Rhizobium sp. IBUN	GCF_000510625.1	1042326	1042326.GCF_000510625.1.fna
Ochrovirga pacifica	GCF_000220525.1	1042376	1042376.GCF_000220525.1.fna
Oceanicola sp. S124	GCF_000220565.1	1042378	1042378.GCF_000220565.1.fna
Tenacibaculum mesophilum	GCF_003867075.1	104268	104268.GCF_003867075.1.fna
Thermococcus sp. 4557	GCF_000221185.1	1042877	1042877.GCF_000221185.1.fna
Streptomyces zagrosensis	GCF_014203645.1	1042984	1042984.GCF_014203645.1.fna
Serinicoccus profundi MCCC 1A05965	GCF_000224715.1	1043205	1043205.GCF_000224715.1.fna
Acidiphilium sp. PM	GCF_000219295.1	1043206	1043206.GCF_000219295.1.fna
Microbacterium foliorum	GCF_003367705.1	104336	104336.GCF_003367705.1.fna
Demequina mangrovi	GCF_900109245.1	1043493	1043493.GCF_900109245.1.fna
Erythrobacter longus	GCF_000715015.1	1044	1044.GCF_000715015.1.fna
Oenococcus kitaharae DSM 17330	GCF_000241055.1	1045004	1045004.GCF_000241055.1.fna
Citricoccus sp. CH26A	GCF_000224415.1	1045009	1045009.GCF_000224415.1.fna
Sphingomonas lutea	GCF_014396785.1	1045317	1045317.GCF_014396785.1.fna
Neptunomonas qingdaonensis	GCF_900113275.1	1045558	1045558.GCF_900113275.1.fna
Arthrobacter cupressi	GCF_900099975.1	1045773	1045773.GCF_900099975.1.fna
Nocardioides lianchengensis	GCF_900101465.1	1045774	1045774.GCF_900101465.1.fna
Paenibacillus catalpae	GCF_900112695.1	1045775	1045775.GCF_900112695.1.fna
Kutzneria buriramensis	GCF_003387475.1	1045776	1045776.GCF_003387475.1.fna
Rhodococcus sp. YL-1	GCF_001942025.1	1045808	1045808.GCF_001942025.1.fna
Weissella koreensis KACC 15510	GCF_000219805.1	1045854	1045854.GCF_000219805.1.fna
Pseudoxanthomonas spadix BD-a59	GCF_000233915.3	1045855	1045855.GCF_000233915.3.fna
Brachyspira intermedia PWS/A	GCF_000223215.1	1045858	1045858.GCF_000223215.1.fna
Natronomonas gomsonensis	GCF_013391635.1	1046043	1046043.GCF_013391635.1.fna
Vibrio penaeicida	GCF_019977755.1	104609	104609.GCF_019977755.1.fna
Marivirga lumbricoides	GCF_014636295.1	1046115	1046115.GCF_014636295.1.fna
Serratia sp. ATCC 39006	GCF_000463345.2	104623	104623.GCF_000463345.2.fna
Helicobacter suis	GCF_013374215.1	104628	104628.GCF_013374215.1.fna
Nocardioides daejeonensis	GCF_003194585.1	1046556	1046556.GCF_003194585.1.fna
Chlamydia ibidis 10-1398/6	GCF_000454725.1	1046581	1046581.GCF_000454725.1.fna
Liquorilactobacillus mali KCTC 3596 = DSM 20444	GCF_001436535.1	1046596	1046596.GCF_001436535.1.fna
Chitinophaga japonensis	GCF_007830125.1	104662	104662.GCF_007830125.1.fna
Bizionia argentinensis JUB59	GCF_000224335.1	1046627	1046627.GCF_000224335.1.fna
Chitinophaga filiformis	GCF_900102545.1	104663	104663.GCF_900102545.1.fna
Gayadomonas joobiniege G7	GCF_000300815.1	1046714	1046714.GCF_000300815.1.fna
Nocardia sp. CS682	GCF_004634405.1	1047172	1047172.GCF_004634405.1.fna
Marichromatium gracile	GCF_004343155.1	1048	1048.GCF_004343155.1.fna
Streptomyces uncialis	GCF_001905345.1	1048205	1048205.GCF_001905345.1.fna
Geobacillus sp. FW23	GCF_000617945.1	1048208	1048208.GCF_000617945.1.fna
Mycobacterium canettii CIPT 140010059	GCF_000253375.1	1048245	1048245.GCF_000253375.1.fna
Sporichthya polymorpha DSM 43042	GCF_000384115.1	1048339	1048339.GCF_000384115.1.fna
Marininema mesophilum	GCF_900106775.1	1048340	1048340.GCF_900106775.1.fna
Fusibacter sp. 3D3	GCF_001748365.1	1048380	1048380.GCF_001748365.1.fna
Compostimonas suwonensis	GCF_002797855.1	1048394	1048394.GCF_002797855.1.fna
Halopenitus persicus	GCF_002355635.1	1048396	1048396.GCF_002355635.1.fna
Aliidiomarina shirensis	GCF_003987345.1	1048642	1048642.GCF_003987345.1.fna
Rhizobium sp. 42MFCr.1	GCF_000377185.1	1048680	1048680.GCF_000377185.1.fna
Rhizobium sp. 57MFTsu3.2	GCF_012932765.1	1048681	1048681.GCF_012932765.1.fna
endosymbiont of Riftia pachyptila (vent Ph05)	GCF_000224455.1	1048808	1048808.GCF_000224455.1.fna
Anditalea andensis	GCF_000714815.1	1048983	1048983.GCF_000714815.1.fna
Litoreibacter meonggei	GCF_003663885.1	1049199	1049199.GCF_003663885.1.fna
Limosilactobacillus frumenti	GCF_008876665.1	104955	104955.GCF_008876665.1.fna
endosymbiont of Tevnia jerichonana (vent Tica)	GCF_000224925.1	1049564	1049564.GCF_000224925.1.fna
Kocuria indica	GCF_004328535.1	1049583	1049583.GCF_004328535.1.fna
Leptospira broomii serovar Hurstbridge str. 5399	GCF_000243715.2	1049789	1049789.GCF_000243715.2.fna
Leptospira inadai serovar Lyme str. 10	GCF_000243675.2	1049790	1049790.GCF_000243675.2.fna
Leptospira kirschneri serovar Cynopteri str. 3522 CT	GCF_000243695.2	1049942	1049942.GCF_000243695.2.fna
Actinoplanes rishiriensis	GCF_016862375.1	1050105	1050105.GCF_016862375.1.fna
Ornithinimicrobium murale	GCF_003352835.1	1050153	1050153.GCF_003352835.1.fna
Corynebacterium epidermidicanis	GCF_001021025.1	1050174	1050174.GCF_001021025.1.fna
Salinispora pacifica DSM 45546 = CNT-133	GCF_000384095.1	1050198	1050198.GCF_000384095.1.fna
Salinispora oceanensis	GCF_000383575.1	1050199	1050199.GCF_000383575.1.fna
Allobaculum stercoricanis DSM 13633	GCF_000384195.1	1050201	1050201.GCF_000384195.1.fna
Actinopolyspora mortivallis DSM 44261	GCF_000384035.1	1050202	1050202.GCF_000384035.1.fna
Paenibacillus sp. Aloe-11	GCF_000245715.1	1050222	1050222.GCF_000245715.1.fna
Thiomonas sp. X19	GCF_900089495.1	1050370	1050370.GCF_900089495.1.fna
Synechococcus sp. A15-127	GCF_014280215.1	1050624	1050624.GCF_014280215.1.fna
Synechococcus sp. A15-44	GCF_014280115.1	1050646	1050646.GCF_014280115.1.fna
Synechococcus sp. A15-60	GCF_014280095.1	1050655	1050655.GCF_014280095.1.fna
Synechococcus sp. A15-62	GCF_014280075.1	1050657	1050657.GCF_014280075.1.fna
Synechococcus sp. SYN20	GCF_014279555.1	1050714	1050714.GCF_014279555.1.fna
Salinisphaera halophila YIM 95161	GCF_003732545.1	1051139	1051139.GCF_003732545.1.fna
Saccharothrix tamanrassetensis	GCF_014203665.1	1051531	1051531.GCF_014203665.1.fna
Acinetobacter sp. V2	GCF_001188385.1	1051623	1051623.GCF_001188385.1.fna
Vibrio tubiashii ATCC 19109	GCF_000772105.1	1051646	1051646.GCF_000772105.1.fna
Rhodococcus fascians D188	GCF_001620305.1	1051973	1051973.GCF_001620305.1.fna
Halorhodospira halochloris	GCF_002356555.2	1052	1052.GCF_002356555.2.fna
Ralstonia mannitolilytica	GCF_000954135.1	105219	105219.GCF_000954135.1.fna
Bathymodiolus brooksi thiotrophic gill symbiont	GCF_903642095.1	1052209	1052209.GCF_903642095.1.fna
Bathymodiolus heckerae thiotrophic gill symbiont	GCF_900180345.1	1052212	1052212.GCF_900180345.1.fna
Klenkia terrae	GCF_900491935.1	1052259	1052259.GCF_900491935.1.fna
Klenkia soli	GCF_900103975.1	1052260	1052260.GCF_900103975.1.fna
Komagataeibacter sucrofermentans	GCF_003207865.1	1053551	1053551.GCF_003207865.1.fna
Marinomonas hwangdonensis	GCF_003721245.1	1053647	1053647.GCF_003721245.1.fna
Janibacter terrae NBRC 107854 = JCM 12887	GCF_001598955.1	1053688	1053688.GCF_001598955.1.fna
Ectothiorhodospira shaposhnikovii	GCF_016584105.1	1054	1054.GCF_016584105.1.fna
Arcobacter venerupis	GCF_013201665.1	1054033	1054033.GCF_013201665.1.fna
Arcobacter cloacae	GCF_013201935.1	1054034	1054034.GCF_013201935.1.fna
Levilactobacillus yonginensis	GCF_003946265.1	1054041	1054041.GCF_003946265.1.fna
Streptacidiphilus neutrinimicus	GCF_000787815.1	105420	105420.GCF_000787815.1.fna
Rhodobacter viridis	GCF_003217355.1	1054202	1054202.GCF_003217355.1.fna
Streptacidiphilus carbonis	GCF_000787775.1	105422	105422.GCF_000787775.1.fna
Clostridium punense	GCF_017874425.1	1054297	1054297.GCF_017874425.1.fna
Streptococcus pseudopneumoniae IS7493	GCF_000221985.1	1054460	1054460.GCF_000221985.1.fna
Gemmobacter lanyuensis	GCF_014652355.1	1054497	1054497.GCF_014652355.1.fna
Rivicola pingtungensis	GCF_003201855.1	1054498	1054498.GCF_003201855.1.fna
Streptomyces purpureus KA281	GCF_000384175.1	1054860	1054860.GCF_000384175.1.fna
Streptomyces bottropensis ATCC 25435	GCF_000383595.1	1054862	1054862.GCF_000383595.1.fna
Roseovarius marisflavi	GCF_900142625.1	1054996	1054996.GCF_900142625.1.fna
Cobetia pacifica	GCF_009931455.1	1055101	1055101.GCF_009931455.1.fna
Cobetia amphilecti	GCF_018860945.1	1055104	1055104.GCF_018860945.1.fna
Comamonas sp. B-9	GCF_000410635.1	1055192	1055192.GCF_000410635.1.fna
Streptomyces sp. W007	GCF_000239075.1	1055352	1055352.GCF_000239075.1.fna
Pseudomonas karstica	GCF_009707515.1	1055468	1055468.GCF_009707515.1.fna
Pseudomonas spelaei	GCF_009724245.1	1055469	1055469.GCF_009724245.1.fna
Nitrosococcus watsonii C-113	GCF_000143085.1	105559	105559.GCF_000143085.1.fna
Muricauda antarctica	GCF_900112295.1	1055723	1055723.GCF_900112295.1.fna
Arthrobacter sp. CAL618	GCF_000468215.1	1055770	1055770.GCF_000468215.1.fna
Pseudoalteromonas sp. AC163	GCF_000497935.1	1055790	1055790.GCF_000497935.1.fna
Pseudoalteromonas sp. TB51	GCF_000498055.1	1055803	1055803.GCF_000498055.1.fna
Psychrobacter sp. AC24	GCF_000511635.1	1055806	1055806.GCF_000511635.1.fna
Psychrobacter sp. TB2	GCF_000508345.1	1055808	1055808.GCF_000508345.1.fna
Psychrobacter sp. TB67	GCF_000511065.1	1055815	1055815.GCF_000511065.1.fna
Caldisphaera lagunensis DSM 15908	GCF_000317795.1	1056495	1056495.GCF_000317795.1.fna
[Pseudomonas] nosocomialis	GCF_005876855.1	1056496	1056496.GCF_005876855.1.fna
Photobacterium marinum	GCF_000331515.1	1056511	1056511.GCF_000331515.1.fna
Grimontia indica	GCF_000333895.2	1056512	1056512.GCF_000333895.2.fna
Morococcus cerebrosus	GCF_000813705.1	1056807	1056807.GCF_000813705.1.fna
Nocardia sp. BMG51109	GCF_000526215.1	1056816	1056816.GCF_000526215.1.fna
Thiococcus pfennigii	GCF_016583835.1	1057	1057.GCF_016583835.1.fna
Ensifer sp. BR816	GCF_000378985.1	1057002	1057002.GCF_000378985.1.fna
Aeromonas bestiarum	GCF_002906925.1	105751	105751.GCF_002906925.1.fna
Thiocapsa roseopersicina	GCF_900106925.1	1058	1058.GCF_900106925.1.fna
Anaerostipes caccae	GCF_020181435.1	105841	105841.GCF_020181435.1.fna
Anaerobutyricum soehngenii	GCF_009697165.1	105843	105843.GCF_009697165.1.fna
Pelistega europaea	GCF_013133775.1	106147	106147.GCF_013133775.1.fna
Frankia casuarinae	GCF_000013345.1	106370	106370.GCF_000013345.1.fna
Streptosporangium subroseum	GCF_900188345.1	106412	106412.GCF_900188345.1.fna
Lamprobacter modestohalophilus	GCF_016583905.1	1064514	1064514.GCF_016583905.1.fna
Noviherbaspirillum soli	GCF_015352955.1	1064518	1064518.GCF_015352955.1.fna
Azospirillum baldaniorum	GCF_007827765.1	1064539	1064539.GCF_007827765.1.fna
Ensifer adhaerens	GCF_000697965.2	106592	106592.GCF_000697965.2.fna
Rhodocyclus tenuis	GCF_009469755.1	1066	1066.GCF_009469755.1.fna
Thioalkalivibrio versutus	GCF_001020955.1	106634	106634.GCF_001020955.1.fna
Acinetobacter bereziniae	GCF_016576965.1	106648	106648.GCF_016576965.1.fna
Acinetobacter guillouiae	GCF_002370525.2	106649	106649.GCF_002370525.2.fna
Rhodocyclus purpureus	GCF_016653115.1	1067	1067.GCF_016653115.1.fna
Marinobacter sp. DS40M8	GCF_004936715.1	106847	106847.GCF_004936715.1.fna
Rickettsia asembonensis	GCF_000828125.2	1068590	1068590.GCF_000828125.2.fna
Acetobacterium dehalogenans DSM 11527	GCF_000472665.1	1068975	1068975.GCF_000472665.1.fna
Amycolatopsis methanolica 239	GCF_000371885.1	1068978	1068978.GCF_000371885.1.fna
Amycolatopsis nigrescens CSC17Ta-90	GCF_000384315.1	1068980	1068980.GCF_000384315.1.fna
Succinispira mobilis DSM 6222	GCF_000384135.1	1069080	1069080.GCF_000384135.1.fna
Nitratiruptor tergarcus DSM 16512	GCF_900176045.1	1069081	1069081.GCF_900176045.1.fna
Halomicrobium katesii DSM 19301	GCF_000379085.1	1069082	1069082.GCF_000379085.1.fna
Methanocaldococcus villosus KIN24-T80	GCF_000371805.1	1069083	1069083.GCF_000371805.1.fna
Vogesella fluminis	GCF_014652335.1	1069161	1069161.GCF_014652335.1.fna
Mycobacterium koreense	GCF_001722415.1	1069220	1069220.GCF_001722415.1.fna
Mycolicibacillus parakoreensis	GCF_022370835.1	1069221	1069221.GCF_022370835.1.fna
Nitriliruptor alkaliphilus DSM 45188	GCF_000969705.1	1069448	1069448.GCF_000969705.1.fna
Alcaligenes sp. HPC1271	GCF_000313875.1	1069631	1069631.GCF_000313875.1.fna
Pseudalkalibacillus berkeleyi	GCF_021608225.1	1069813	1069813.GCF_021608225.1.fna
Janibacter alkaliphilus	GCF_013408565.1	1069963	1069963.GCF_013408565.1.fna
Chryseobacterium gwangjuense	GCF_021311115.1	1069980	1069980.GCF_021311115.1.fna
Pedobacter kyungheensis	GCF_000812965.1	1069985	1069985.GCF_000812965.1.fna
Candidatus Gullanella endobia	GCF_900048035.1	1070130	1070130.GCF_900048035.1.fna
Candidatus Glomeribacter gigasporarum BEG34	GCF_000227585.1	1070319	1070319.GCF_000227585.1.fna
Periweissella fabalis	GCF_012396505.1	1070421	1070421.GCF_012396505.1.fna
Acrocarpospora phusangensis	GCF_016862995.1	1070424	1070424.GCF_016862995.1.fna
Polymorphobacter multimanifer	GCF_014205635.1	1070431	1070431.GCF_014205635.1.fna
Bailinhaonella thermotolerans	GCF_003594875.1	1070861	1070861.GCF_003594875.1.fna
Geodermatophilus nigrescens	GCF_900129495.1	1070870	1070870.GCF_900129495.1.fna
Microbacterium sp. BR1	GCF_002812725.1	1070896	1070896.GCF_002812725.1.fna
Rhodopila globiformis	GCF_002937115.1	1071	1071.GCF_002937115.1.fna
Metasolibacillus meyeri	GCF_003049505.1	1071052	1071052.GCF_003049505.1.fna
Virgibacillus halotolerans	GCF_016908515.1	1071053	1071053.GCF_016908515.1.fna
Domibacillus robiginosus	GCF_000966195.1	1071054	1071054.GCF_000966195.1.fna
Bacillus sp. MSP13	GCF_000815295.1	1071061	1071061.GCF_000815295.1.fna
Bacillus sp. MSP5.4	GCF_000815365.1	1071069	1071069.GCF_000815365.1.fna
Bacillus sp. NSP9.1	GCF_000465465.2	1071078	1071078.GCF_000465465.2.fna
Bacillus sp. SB47	GCF_000465445.1	1071079	1071079.GCF_000465445.1.fna
Bacillus sp. SB49	GCF_000469135.2	1071080	1071080.GCF_000469135.2.fna
Acinetobacter sp. NBRC 100985	GCF_000241225.1	1071390	1071390.GCF_000241225.1.fna
Streptomyces sp. SM12	GCF_002910855.1	1071602	1071602.GCF_002910855.1.fna
Caballeronia grimmiae	GCF_000698555.1	1071679	1071679.GCF_000698555.1.fna
Bacillus mesophilum	GCF_008923265.1	1071718	1071718.GCF_008923265.1.fna
Chromobacterium alkanivorans	GCF_016937655.1	1071719	1071719.GCF_016937655.1.fna
Riemerella columbipharyngis	GCF_900101995.1	1071918	1071918.GCF_900101995.1.fna
Pasteurella oralis	GCF_002850605.1	1071947	1071947.GCF_002850605.1.fna
Corynebacterium uterequi	GCF_001021065.1	1072256	1072256.GCF_001021065.1.fna
Microbacterium lemovicicum	GCF_003991875.1	1072463	1072463.GCF_003991875.1.fna
Blattabacterium sp. (Blatta orientalis) str. Tarazona	GCF_000334405.1	1072467	1072467.GCF_000334405.1.fna
Halomonas boliviensis LC1	GCF_000236035.1	1072583	1072583.GCF_000236035.1.fna
Basilea psittacipulmonis DSM 24701	GCF_000743945.1	1072685	1072685.GCF_000743945.1.fna
Halarchaeum solikamskense	GCF_017874695.1	1073081	1073081.GCF_017874695.1.fna
Pseudoxanthomonas wuyuanensis	GCF_900215535.1	1073196	1073196.GCF_900215535.1.fna
Thermocatellispora tengchongensis	GCF_014202315.1	1073253	1073253.GCF_014202315.1.fna
Pseudoalteromonas ulvae	GCF_002156545.1	107327	107327.GCF_002156545.1.fna
Salegentibacter echinorum	GCF_900129445.1	1073325	1073325.GCF_900129445.1.fna
Algoriphagus zhangzhouensis	GCF_004366575.1	1073327	1073327.GCF_004366575.1.fna
Muricauda zhangzhouensis	GCF_900102925.1	1073328	1073328.GCF_900102925.1.fna
Salinicoccus halitifaciens	GCF_021026095.1	1073415	1073415.GCF_021026095.1.fna
Carnobacterium iners	GCF_900177385.1	1073423	1073423.GCF_900177385.1.fna
Streptomyces sp. TOR3209	GCF_000259895.1	1073567	1073567.GCF_000259895.1.fna
Paenibacillus riograndensis SBR5	GCF_000981585.1	1073571	1073571.GCF_000981585.1.fna
Gordonia araii NBRC 100433	GCF_000241265.1	1073574	1073574.GCF_000241265.1.fna
Rossellomorea aquimaris TF-12	GCF_001648555.1	1073842	1073842.GCF_001648555.1.fna
Candidatus Arthromitus sp. SFB-mouse-NYU	GCF_000225365.1	1073972	1073972.GCF_000225365.1.fna
Halohasta litchfieldiae	GCF_900109065.1	1073996	1073996.GCF_900109065.1.fna
Cronobacter condimenti 1330	GCF_001277255.1	1073999	1073999.GCF_001277255.1.fna
Rhodoblastus acidophilus	GCF_900187365.1	1074	1074.GCF_900187365.1.fna
Methylobacterium fujisawaense	GCF_014138435.1	107400	107400.GCF_014138435.1.fna
Cronobacter universalis NCTC 9529	GCF_001277175.1	1074000	1074000.GCF_001277175.1.fna
Tenacibaculum maritimum	GCF_004803875.1	107401	107401.GCF_004803875.1.fna
Vibrio alfacsensis	GCF_019670485.1	1074311	1074311.GCF_019670485.1.fna
Companilactobacillus heilongjiangensis	GCF_000831645.3	1074467	1074467.GCF_000831645.3.fna
Brachybacterium squillarum M-6-3	GCF_000225825.1	1074488	1074488.GCF_000225825.1.fna
Blattabacterium sp. (Mastotermes darwiniensis) str. MADAR	GCF_000233435.1	1074889	1074889.GCF_000233435.1.fna
Fuscovulum blasticum	GCF_003071405.1	1075	1075.GCF_003071405.1.fna
Bifidobacterium animalis subsp. lactis BLC1	GCF_000224965.2	1075106	1075106.GCF_000224965.2.fna
Blattabacterium sp. (Cryptocercus punctulatus) str. Cpu	GCF_000236405.1	1075399	1075399.GCF_000236405.1.fna
Streptomyces oceani	GCF_001751245.1	1075402	1075402.GCF_001751245.1.fna
Catalinimonas alkaloidigena	GCF_900100765.1	1075417	1075417.GCF_900100765.1.fna
Janthinobacterium sp. CG3	GCF_000344615.1	1075768	1075768.GCF_000344615.1.fna
Rhodopseudomonas palustris	GCF_016584445.1	1076	1076.GCF_016584445.1.fna
Phytohabitans flavus	GCF_011764545.1	1076124	1076124.GCF_011764545.1.fna
Phytohabitans rumicis	GCF_011764445.1	1076125	1076125.GCF_011764445.1.fna
Phytohabitans houttuyneae	GCF_011764425.1	1076126	1076126.GCF_011764425.1.fna
Methylocystis sp. LW5	GCF_000685825.1	107633	107633.GCF_000685825.1.fna
Arsenicicoccus dermatophilus	GCF_022568795.1	1076331	1076331.GCF_022568795.1.fna
Methylosinus sp. LW3	GCF_000527115.1	107635	107635.GCF_000527115.1.fna
Methylosinus sp. PW1	GCF_000745215.1	107636	107636.GCF_000745215.1.fna
Methylomonas sp. LW13	GCF_016865255.1	107637	107637.GCF_016865255.1.fna
Streptomyces sp. CAI 127	GCF_013363655.1	1076397	1076397.GCF_013363655.1.fna
Streptomyces sp. KAI 90	GCF_013363575.1	1076400	1076400.GCF_013363575.1.fna
Glycomyces artemisiae	GCF_003002955.1	1076443	1076443.GCF_003002955.1.fna
Rhodanobacter sp. OR87	GCF_000473345.1	1076523	1076523.GCF_000473345.1.fna
Rhodanobacter sp. OR92	GCF_000427545.1	1076524	1076524.GCF_000427545.1.fna
Rhodanobacter sp. OR444	GCF_000427505.1	1076525	1076525.GCF_000427505.1.fna
Pantoea rodasii	GCF_002811195.1	1076549	1076549.GCF_002811195.1.fna
Pantoea rwandensis	GCF_002095475.1	1076550	1076550.GCF_002095475.1.fna
Pantoea wallisii	GCF_002095485.1	1076551	1076551.GCF_002095485.1.fna
Thiolapillus brandeum	GCF_000828615.1	1076588	1076588.GCF_000828615.1.fna
Acetobacter okinawensis	GCF_018256975.1	1076594	1076594.GCF_018256975.1.fna
Acetobacter persici	GCF_018256955.1	1076596	1076596.GCF_018256955.1.fna
Pseudomonas zeshuii	GCF_900141925.1	1076620	1076620.GCF_900141925.1.fna
Candidatus Steffania adelgidicola	GCF_020541225.1	1076626	1076626.GCF_020541225.1.fna
Franklinella schreckenbergeri	GCF_003703445.1	1076744	1076744.GCF_003703445.1.fna
Rhizobium laguerreae	GCF_019778565.1	1076926	1076926.GCF_019778565.1.fna
Fontimonas thermophila	GCF_900113085.1	1076937	1076937.GCF_900113085.1.fna
Dietzia alimentaria 72	GCF_000226215.1	1077144	1077144.GCF_000226215.1.fna
Agitococcus lubricus	GCF_003051055.1	1077255	1077255.GCF_003051055.1.fna
Methanosphaera cuniculi	GCF_002287195.1	1077256	1077256.GCF_002287195.1.fna
Enterococcus plantarum	GCF_001730295.1	1077675	1077675.GCF_001730295.1.fna
Paracoccus zhejiangensis	GCF_002847445.1	1077935	1077935.GCF_002847445.1.fna
Pontibacter lucknowensis	GCF_900156415.1	1077936	1077936.GCF_900156415.1.fna
Micromonospora kangleipakensis	GCF_004217615.1	1077942	1077942.GCF_004217615.1.fna
Streptomyces muensis	GCF_021474425.1	1077944	1077944.GCF_021474425.1.fna
Streptomyces hundungensis	GCF_003627815.1	1077946	1077946.GCF_003627815.1.fna
Pseudorhodobacter antarcticus	GCF_900110135.1	1077947	1077947.GCF_900110135.1.fna
Arthrobacter globiformis NBRC 12137	GCF_000238915.1	1077972	1077972.GCF_000238915.1.fna
Gordonia effusa NBRC 100432	GCF_000241305.1	1077974	1077974.GCF_000241305.1.fna
Seleniivibrio woodruffii	GCF_007827295.1	1078050	1078050.GCF_007827295.1.fna
Staphylococcus sp. HGB0015	GCF_000411275.1	1078083	1078083.GCF_000411275.1.fna
Paenisporosarcina sp. HGH0030	GCF_000411295.1	1078085	1078085.GCF_000411295.1.fna
Streptomyces sp. HGB0020	GCF_000411315.1	1078086	1078086.GCF_000411315.1.fna
Parabacteroides sp. HGS0025	GCF_000969845.1	1078087	1078087.GCF_000969845.1.fna
Bacteroides sp. HPS0048	GCF_000382465.1	1078089	1078089.GCF_000382465.1.fna
Pseudomonas sp. MIACH	GCF_001269925.1	1078355	1078355.GCF_001269925.1.fna
Haemophilus sputorum HK 2154	GCF_000287615.1	1078483	1078483.GCF_000287615.1.fna
Paenibacillus sp. HGH0039	GCF_000411255.1	1078505	1078505.GCF_000411255.1.fna
Dyadobacter arcticus	GCF_011762185.1	1078754	1078754.GCF_011762185.1.fna
Corynebacterium sp. HFH0082	GCF_000411235.1	1078764	1078764.GCF_000411235.1.fna
Herbaspirillum rubrisubalbicans M1	GCF_001483945.1	1078773	1078773.GCF_001483945.1.fna
Methylovulum miyakonense HT12	GCF_000384075.1	1078846	1078846.GCF_000384075.1.fna
Blastochloris viridis	GCF_001402875.1	1079	1079.GCF_001402875.1.fna
Kangiella taiwanensis	GCF_020005165.1	1079179	1079179.GCF_020005165.1.fna
Pseudarcicella hirudinis	GCF_900115665.1	1079859	1079859.GCF_900115665.1.fna
Leucobacter chromiiresistens	GCF_900102345.1	1079994	1079994.GCF_900102345.1.fna
Thioalkalivibrio denitrificans	GCF_002000365.1	108003	108003.GCF_002000365.1.fna
Citrobacter sp. S-77	GCF_000739675.1	1080067	1080067.GCF_000739675.1.fna
Streptococcus orisasini	GCF_001431045.1	1080071	1080071.GCF_001431045.1.fna
Bradyrhizobium yuanmingense	GCF_004022285.3	108015	108015.GCF_004022285.3.fna
Pseudomonas sp. P42	GCF_017973755.1	1080160	1080160.GCF_017973755.1.fna
Burkholderia sp. UYPR1.413	GCF_000519245.1	1080179	1080179.GCF_000519245.1.fna
Cupriavidus sp. UYPR2.512	GCF_000379565.1	1080187	1080187.GCF_000379565.1.fna
Malaciobacter pacificus	GCF_004214795.1	1080223	1080223.GCF_004214795.1.fna
Hyunsoonleella pacifica	GCF_014636335.1	1080224	1080224.GCF_014636335.1.fna
Muricauda pacifica	GCF_003001695.1	1080225	1080225.GCF_003001695.1.fna
Enterovibrio pacificus	GCF_001707825.1	1080227	1080227.GCF_001707825.1.fna
Arcanobacterium pluranimalium	GCF_016907845.1	108028	108028.GCF_016907845.1.fna
Roseomonas soli	GCF_018129065.1	1081025	1081025.GCF_018129065.1.fna
Microbacterium murale	GCF_014635185.1	1081040	1081040.GCF_014635185.1.fna
Candidatus Schneideria nysicola	GCF_019923545.1	1081631	1081631.GCF_019923545.1.fna
Sphingomonas elodea ATCC 31461	GCF_000226955.1	1081640	1081640.GCF_000226955.1.fna
Candidatus Aquiluna sp. IMCC13023	GCF_000257665.1	1081644	1081644.GCF_000257665.1.fna
Paraburkholderia hiiakae	GCF_904848665.1	1081782	1081782.GCF_904848665.1.fna
Halomonas socia	GCF_010977575.1	1081866	1081866.GCF_010977575.1.fna
Prevotella pleuritidis F0068	GCF_000468135.1	1081904	1081904.GCF_000468135.1.fna
Magnetospirillum fulvum	GCF_900108475.1	1082	1082.GCF_900108475.1.fna
Hydrogenispora ethanolica	GCF_004340685.1	1082276	1082276.GCF_004340685.1.fna
Sphingobium boeckii	GCF_014199215.1	1082345	1082345.GCF_014199215.1.fna
Limimonas halophila	GCF_900100655.1	1082479	1082479.GCF_900100655.1.fna
Dyadobacter jejuensis	GCF_003149085.1	1082580	1082580.GCF_003149085.1.fna
Lonsdalea iberica	GCF_002111585.1	1082703	1082703.GCF_002111585.1.fna
Lonsdalea britannica	GCF_003515985.1	1082704	1082704.GCF_003515985.1.fna
Comamonas serinivorans	GCF_002158865.1	1082851	1082851.GCF_002158865.1.fna
Holospora curviuscula	GCF_002930195.1	1082868	1082868.GCF_002930195.1.fna
Mesorhizobium amorphae CCNWGS0123	GCF_001686985.1	1082933	1082933.GCF_001686985.1.fna
Sinomicrobium pectinilyticum	GCF_003725735.1	1084421	1084421.GCF_003725735.1.fna
Corynebacterium falsenii	GCF_020097615.1	108486	108486.GCF_020097615.1.fna
Gluconacetobacter entanii	GCF_013155425.1	108528	108528.GCF_013155425.1.fna
Anabaenopsis circularis NIES-21	GCF_002367975.1	1085406	1085406.GCF_002367975.1.fna
Glaciecola nitratireducens FR1064	GCF_000226565.1	1085623	1085623.GCF_000226565.1.fna
Allofrancisella frigidaquae	GCF_012222825.1	1085644	1085644.GCF_012222825.1.fna
Allofrancisella inopinata	GCF_012222965.1	1085647	1085647.GCF_012222965.1.fna
Mesorhizobium norvegicum	GCF_004919685.1	1085774	1085774.GCF_004919685.1.fna
Mesorhizobium sp. 10.2.3	GCF_004919645.1	1085775	1085775.GCF_004919645.1.fna
Gemmobacter megaterium	GCF_900156815.1	1086013	1086013.GCF_900156815.1.fna
Sediminibacterium goheungense	GCF_004361915.1	1086393	1086393.GCF_004361915.1.fna
Burkholderia sp. MSMB175	GCF_002881095.1	1086510	1086510.GCF_002881095.1.fna
Francisella persica ATCC VR-331	GCF_001275365.1	1086726	1086726.GCF_001275365.1.fna
Anabaena sp. FACHB-709	GCF_014696765.1	1086822	1086822.GCF_014696765.1.fna
Paenibacillus peoriae KCTC 3763	GCF_000236805.1	1087481	1087481.GCF_000236805.1.fna
Rhodovibrio sodomensis	GCF_016583645.1	1088	1088.GCF_016583645.1.fna
Novosphingobium pentaromativorans US6-1	GCF_000767465.1	1088721	1088721.GCF_000767465.1.fna
Thermoactinospora rubra	GCF_002093975.1	1088767	1088767.GCF_002093975.1.fna
Commensalibacter intestini A911	GCF_000231445.1	1088868	1088868.GCF_000231445.1.fna
Gluconobacter morbifer G707	GCF_000234355.1	1088869	1088869.GCF_000234355.1.fna
Winogradskyella jejuensis	GCF_900129745.1	1089305	1089305.GCF_900129745.1.fna
Winogradskyella eckloniae	GCF_013249045.1	1089306	1089306.GCF_013249045.1.fna
Fangia hongkongensis FSC776 = DSM 21703	GCF_000379445.1	1089439	1089439.GCF_000379445.1.fna
Dickeya solani	GCF_002846995.1	1089444	1089444.GCF_002846995.1.fna
Gordonia sputi NBRC 100414	GCF_000248055.1	1089453	1089453.GCF_000248055.1.fna
Mobilicoccus pelagius NBRC 104925	GCF_000247995.1	1089455	1089455.GCF_000247995.1.fna
Amycolatopsis benzoatilytica AK 16/65	GCF_000383915.1	1089544	1089544.GCF_000383915.1.fna
Amycolatopsis balhimycina FH 1894	GCF_000384295.1	1089545	1089545.GCF_000384295.1.fna
Actinopolyspora halophila DSM 43834	GCF_000371785.1	1089546	1089546.GCF_000371785.1.fna
Rudanella lutea DSM 19387	GCF_000383955.1	1089547	1089547.GCF_000383955.1.fna
Thermicanus aegyptius DSM 12793	GCF_000510645.1	1089548	1089548.GCF_000510645.1.fna
Haloglycomyces albus DSM 45210	GCF_000527155.1	1089549	1089549.GCF_000527155.1.fna
Salisaeta longa DSM 21114	GCF_000419585.1	1089550	1089550.GCF_000419585.1.fna
Geminicoccus roseus DSM 18922	GCF_000427665.1	1089551	1089551.GCF_000427665.1.fna
Rhodovibrio salinarum DSM 9154	GCF_000515255.1	1089552	1089552.GCF_000515255.1.fna
Thermacetogenium phaeum DSM 12270	GCF_000305935.1	1089553	1089553.GCF_000305935.1.fna
Paenibacillus piscarius	GCF_022234545.1	1089681	1089681.GCF_022234545.1.fna
Acinetobacter schindleri	GCF_010918895.1	108981	108981.GCF_010918895.1.fna
Sphingomonas melonis C3	GCF_000371765.1	1090316	1090316.GCF_000371765.1.fna
Sphingomonas phyllosphaerae FA2	GCF_000427645.1	1090319	1090319.GCF_000427645.1.fna
Methanolobus tindarius DSM 2278	GCF_000504205.1	1090322	1090322.GCF_000504205.1.fna
Nakamurella panacisegetis	GCF_900104535.1	1090615	1090615.GCF_900104535.1.fna
Candidatus Rickettsia colombianensi	GCF_003664375.1	1090944	1090944.GCF_003664375.1.fna
Alishewanella longhuensis	GCF_014653435.1	1091037	1091037.GCF_014653435.1.fna
Bacillus amyloliquefaciens IT-45	GCF_000242855.2	1091041	1091041.GCF_000242855.2.fna
Methylotuvimicrobium alcaliphilum 20Z	GCF_000968535.2	1091494	1091494.GCF_000968535.2.fna
Rickettsia monacensis	GCF_000499665.2	109232	109232.GCF_000499665.2.fna
Leptotrichia trevisanii	GCF_007990365.1	109328	109328.GCF_007990365.1.fna
Legionella genomosp. 1	GCF_900640215.1	1093625	1093625.GCF_900640215.1.fna
Chlorobium phaeovibrioides	GCF_003968655.1	1094	1094.GCF_003968655.1.fna
Xanthomonas campestris pv. musacearum NCPPB 4379	GCF_000277895.2	1094184	1094184.GCF_000277895.2.fna
Alcanivorax xenomutans	GCF_900217905.1	1094342	1094342.GCF_900217905.1.fna
Flavobacterium indicum GPTSA100-9 = DSM 17447	GCF_000455605.1	1094466	1094466.GCF_000455605.1.fna
Bartonella australis AUST/NH1	GCF_000341355.1	1094489	1094489.GCF_000341355.1.fna
Bartonella bovis 91-4	GCF_000384965.1	1094491	1094491.GCF_000384965.1.fna
Bartonella schoenbuchensis m07a	GCF_000385435.1	1094496	1094496.GCF_000385435.1.fna
Thermoanaerobacterium saccharolyticum JW/SL-YS485	GCF_000307585.2	1094508	1094508.GCF_000307585.2.fna
Bartonella birtlesii LL-WM9	GCF_000278095.1	1094552	1094552.GCF_000278095.1.fna
Bartonella rattimassiliensis 15908	GCF_000278215.1	1094556	1094556.GCF_000278215.1.fna
Bartonella melophagi K-2C	GCF_000278255.1	1094557	1094557.GCF_000278255.1.fna
Bartonella tamiae Th307	GCF_000279995.1	1094559	1094559.GCF_000279995.1.fna
Bartonella washoeensis Sb944nv	GCF_000278135.1	1094563	1094563.GCF_000278135.1.fna
Fluoribacter dumoffii Tex-KL	GCF_000236145.1	1094714	1094714.GCF_000236145.1.fna
Bisgaardia hudsonensis	GCF_013377195.1	109472	109472.GCF_013377195.1.fna
Bartonella sp. DB5-6	GCF_000278115.1	1094755	1094755.GCF_000278115.1.fna
Marinobacter manganoxydans MnI7-9	GCF_000235625.1	1094979	1094979.GCF_000235625.1.fna
Demequina flava	GCF_000975035.1	1095025	1095025.GCF_000975035.1.fna
Demequina sediminicola	GCF_000975055.1	1095026	1095026.GCF_000975055.1.fna
Geobacillus sp. A8	GCF_000447395.1	1095383	1095383.GCF_000447395.1.fna
Methylobacter luteus IMV-B-3098	GCF_000427625.1	1095552	1095552.GCF_000427625.1.fna
Streptococcus sp. SK140	GCF_000259525.1	1095726	1095726.GCF_000259525.1.fna
Streptococcus sp. SK643	GCF_000259505.1	1095727	1095727.GCF_000259505.1.fna
Pasteurella bettyae CCUG 2042	GCF_000262245.1	1095749	1095749.GCF_000262245.1.fna
Prevotella sp. oral taxon 306 str. F0472	GCF_000257925.1	1095752	1095752.GCF_000257925.1.fna
Noviherbaspirillum massiliense JC206	GCF_000312045.1	1095769	1095769.GCF_000312045.1.fna
Peptoniphilus timonensis JC401	GCF_000312025.1	1095770	1095770.GCF_000312025.1.fna
Timonella senegalensis JC301	GCF_000312125.1	1095772	1095772.GCF_000312125.1.fna
Pantoea ananatis PA13	GCF_000233595.1	1095774	1095774.GCF_000233595.1.fna
Natronorubrum texcoconense	GCF_900100335.1	1095776	1095776.GCF_900100335.1.fna
Texcoconibacillus texcoconensis	GCF_014202575.1	1095777	1095777.GCF_014202575.1.fna
Natronobacterium texcoconense	GCF_900104065.1	1095778	1095778.GCF_900104065.1.fna
Idiomarina piscisalsi	GCF_003987095.1	1096243	1096243.GCF_003987095.1.fna
Hungatella effluvii	GCF_003201875.1	1096246	1096246.GCF_003201875.1.fna
Fonticella tunisiensis	GCF_004364155.1	1096341	1096341.GCF_004364155.1.fna
Methylobacterium sp. GXF4	GCF_000272495.1	1096546	1096546.GCF_000272495.1.fna
Wolbachia endosymbiont of Drosophila mauritiana	GCF_004795975.1	109663	109663.GCF_004795975.1.fna
Chitinophaga cymbidii	GCF_007992715.1	1096750	1096750.GCF_007992715.1.fna
Acinetobacter puyangensis	GCF_900096995.1	1096779	1096779.GCF_900096995.1.fna
Pseudonocardia sp. EC080619-01	GCF_001420995.1	1096856	1096856.GCF_001420995.1.fna
Pseudonocardia sp. EC080625-04	GCF_001294425.1	1096868	1096868.GCF_001294425.1.fna
Devosia lucknowensis	GCF_900177655.1	1096929	1096929.GCF_900177655.1.fna
Novosphingobium lindaniclasticum LE124	GCF_000445125.1	1096930	1096930.GCF_000445125.1.fna
Patulibacter medicamentivorans	GCF_000240225.1	1097667	1097667.GCF_000240225.1.fna
Pseudoalteromonas sp. BSi20429	GCF_000238895.1	1097676	1097676.GCF_000238895.1.fna
Lactobacillus jensenii	GCF_018094625.1	109790	109790.GCF_018094625.1.fna
Prosthecochloris vibrioformis	GCF_006265245.1	1098	1098.GCF_006265245.1.fna
Portibacter lacus	GCF_021533215.1	1099794	1099794.GCF_021533215.1.fna
Limnohabitans sp. 2KL-1	GCF_003063435.1	1100699	1100699.GCF_003063435.1.fna
Limnohabitans sp. 2KL-3	GCF_001269405.1	1100700	1100700.GCF_001269405.1.fna
Limnohabitans sp. 2KL-17	GCF_003063415.1	1100704	1100704.GCF_003063415.1.fna
Limnohabitans sp. 2KL-27	GCF_001269345.1	1100705	1100705.GCF_001269345.1.fna
Limnohabitans sp. 15K	GCF_002778285.1	1100706	1100706.GCF_002778285.1.fna
Limnohabitans sp. B9-3	GCF_002778325.1	1100707	1100707.GCF_002778325.1.fna
Limnohabitans sp. G3-2	GCF_002778275.1	1100711	1100711.GCF_002778275.1.fna
Limnohabitans sp. Rim8	GCF_003063675.1	1100718	1100718.GCF_003063675.1.fna
Limnohabitans sp. Rim11	GCF_001269365.1	1100719	1100719.GCF_001269365.1.fna
Limnohabitans sp. Rim28	GCF_000293865.2	1100720	1100720.GCF_000293865.2.fna
Limnohabitans sp. Rim47	GCF_000292865.1	1100721	1100721.GCF_000292865.1.fna
Limnohabitans sp. T6-5	GCF_003063315.1	1100724	1100724.GCF_003063315.1.fna
Limnohabitans sp. T6-20	GCF_003063505.1	1100725	1100725.GCF_003063505.1.fna
Limnohabitans sp. WS1	GCF_003063265.1	1100726	1100726.GCF_003063265.1.fna
Streptomyces sp. AmelKG-E11A	GCF_002705975.1	1100822	1100822.GCF_002705975.1.fna
Streptomyces sp. ScaeMP-e48	GCF_002633395.1	1100823	1100823.GCF_002633395.1.fna
Streptomyces sp. SceaMP-e96	GCF_002705665.1	1100824	1100824.GCF_002705665.1.fna
Streptomyces sp. MnatMP-M77	GCF_900090075.1	1100827	1100827.GCF_900090075.1.fna
Streptomyces sp. Ncost-T6T-1	GCF_002705685.1	1100828	1100828.GCF_002705685.1.fna
Arthrobacter sp. MA-N2	GCF_000517125.1	1101188	1101188.GCF_000517125.1.fna
Paracoccus sp. N5	GCF_000371965.1	1101189	1101189.GCF_000371965.1.fna
Methylopila sp. M107	GCF_000384475.1	1101190	1101190.GCF_000384475.1.fna
Methylobacterium sp. 10	GCF_000519085.1	1101191	1101191.GCF_000519085.1.fna
Methylobacterium sp. 77	GCF_000372825.1	1101192	1101192.GCF_000372825.1.fna
Tepidimonas fonticaldi	GCF_001675355.1	1101373	1101373.GCF_001675355.1.fna
Flavobacterium aciduliphilum	GCF_003268855.1	1101402	1101402.GCF_003268855.1.fna
Nocardioides sp. CF8	GCF_000389985.1	110319	110319.GCF_000389985.1.fna
Sinorhizobium medicae	GCF_007827695.1	110321	110321.GCF_007827695.1.fna
Sinorhizobium terangae	GCF_009601505.1	110322	110322.GCF_009601505.1.fna
Pyrobaculum ferrireducens	GCF_000234805.1	1104324	1104324.GCF_000234805.1.fna
Borrelia turcica IST7	GCF_003606285.1	1104446	1104446.GCF_003606285.1.fna
Altererythrobacter segetis	GCF_011320115.1	1104773	1104773.GCF_011320115.1.fna
Lysobacter telluris	GCF_011320095.1	1104775	1104775.GCF_011320095.1.fna
Segeticoccus rhizosphaerae	GCF_009192725.1	1104777	1104777.GCF_009192725.1.fna
Sphingomonas segetis	GCF_009720245.1	1104779	1104779.GCF_009720245.1.fna
Sphingosinicella sp. YJ22	GCF_011320075.1	1104780	1104780.GCF_011320075.1.fna
Agriterribacter humi	GCF_009192765.1	1104781	1104781.GCF_009192765.1.fna
Asaia siamensis	GCF_014635085.1	110479	110479.GCF_014635085.1.fna
Actinomyces sp. ICM58	GCF_000283035.1	1105030	1105030.GCF_000283035.1.fna
Clostridium sp. MSTE9	GCF_000277625.1	1105031	1105031.GCF_000277625.1.fna
Streptococcus sp. BS35b	GCF_000286475.1	1105032	1105032.GCF_000286475.1.fna
Mycobacterium heckeshornense	GCF_016861545.1	110505	110505.GCF_016861545.1.fna
Rickettsia prowazekii str. Chernikova	GCF_000277165.1	1105094	1105094.GCF_000277165.1.fna
Rickettsia canadensis str. CA410	GCF_000283915.1	1105107	1105107.GCF_000283915.1.fna
Rickettsia parkeri str. Portsmouth	GCF_000284195.1	1105108	1105108.GCF_000284195.1.fna
Rickettsia australis str. Cutlack	GCF_000284155.1	1105110	1105110.GCF_000284155.1.fna
Rickettsia amblyommatis str. GAT-30V	GCF_000284055.1	1105111	1105111.GCF_000284055.1.fna
Rickettsia rhipicephali str. 3-7-female6-CWPP	GCF_000284075.1	1105113	1105113.GCF_000284075.1.fna
Rickettsia montanensis str. OSU 85-930	GCF_000284175.1	1105114	1105114.GCF_000284175.1.fna
Kribbella shirazensis	GCF_011761605.1	1105143	1105143.GCF_011761605.1.fna
Saccharothrix ecbatanensis	GCF_014205015.1	1105145	1105145.GCF_014205015.1.fna
Variovorax sp. WS11	GCF_003014875.1	1105204	1105204.GCF_003014875.1.fna
Paenirhodobacter enshiensis	GCF_000740785.1	1105367	1105367.GCF_000740785.1.fna
Synechococcus sp. CC9616	GCF_000515235.1	110663	110663.GCF_000515235.1.fna
Flavobacterium enshiense DK69	GCF_000498495.1	1107311	1107311.GCF_000498495.1.fna
Mesorhizobium alhagi CCNWXJ12-2	GCF_000236565.1	1107882	1107882.GCF_000236565.1.fna
Gordonia rhizosphera NBRC 16068	GCF_000298195.1	1108045	1108045.GCF_000298195.1.fna
Burkholderia catarinensis	GCF_001883705.2	1108140	1108140.GCF_001883705.2.fna
Jeotgalicoccus pinnipedialis	GCF_903994035.1	110845	110845.GCF_903994035.1.fna
Chromobacterium vaccinii	GCF_001855275.1	1108595	1108595.GCF_001855275.1.fna
Mycolicibacter longobardus	GCF_002102265.1	1108812	1108812.GCF_002102265.1.fna
Leifsonia poae	GCF_020009625.1	110933	110933.GCF_020009625.1.fna
Agreia bicolorata	GCF_900167545.1	110935	110935.GCF_900167545.1.fna
Rathayibacter festucae	GCF_009834205.1	110937	110937.GCF_009834205.1.fna
Brenneria goodwinii	GCF_002291445.1	1109412	1109412.GCF_002291445.1.fna
Lutibacter agarilyticus	GCF_900188235.1	1109740	1109740.GCF_900188235.1.fna
Actinomyces radicidentis	GCF_001553565.1	111015	111015.GCF_001553565.1.fna
Tistrella mobilis KA081020-065	GCF_000264455.2	1110502	1110502.GCF_000264455.2.fna
Methanosaeta harundinacea 6Ac	GCF_000235565.1	1110509	1110509.GCF_000235565.1.fna
Veillonella tobetsuensis	GCF_002959935.1	1110546	1110546.GCF_002959935.1.fna
Porphyromonas gulae	GCF_000765945.1	111105	111105.GCF_000765945.1.fna
Geobacillus thermoleovorans CCB_US3_UF5	GCF_000236605.1	1111068	1111068.GCF_000236605.1.fna
Thermus sp. CCB_US3_UF1	GCF_000236585.1	1111069	1111069.GCF_000236585.1.fna
Ancylobacter sp. FA202	GCF_000380205.1	1111106	1111106.GCF_000380205.1.fna
Acidaminococcus sp. BV3L6	GCF_000468835.1	1111120	1111120.GCF_000468835.1.fna
Atopobium sp. BV3Ac4	GCF_000468815.1	1111121	1111121.GCF_000468815.1.fna
Jonquetella sp. BV3C21	GCF_000468895.1	1111126	1111126.GCF_000468895.1.fna
Prevotella sp. BV3P1	GCF_000479005.1	1111130	1111130.GCF_000479005.1.fna
Propionimicrobium sp. BV2F7	GCF_000510445.1	1111131	1111131.GCF_000510445.1.fna
Peptoniphilus sp. BV3AC2	GCF_000478945.1	1111133	1111133.GCF_000478945.1.fna
Peptoniphilus sp. BV3C26	GCF_000478985.1	1111134	1111134.GCF_000478985.1.fna
Slackia sp. CM382	GCF_000293015.1	1111137	1111137.GCF_000293015.1.fna
Herminiimonas contaminans	GCF_015645465.1	1111140	1111140.GCF_015645465.1.fna
Megasphaera vaginalis	GCF_000478965.1	1111454	1111454.GCF_000478965.1.fna
Flaviflexus huanghaiensis	GCF_014118685.1	1111473	1111473.GCF_014118685.1.fna
Alicyclobacillus pomorum DSM 14955	GCF_000472905.1	1111479	1111479.GCF_000472905.1.fna
Mycoplasma haemocanis str. Illinois	GCF_000238995.1	1111676	1111676.GCF_000238995.1.fna
Corynebacterium sputi DSM 45148	GCF_000427865.1	1111729	1111729.GCF_000427865.1.fna
Flavobacterium antarcticum DSM 19726	GCF_000419685.1	1111730	1111730.GCF_000419685.1.fna
Glycomyces tenuis DSM 44171	GCF_000427885.1	1111731	1111731.GCF_000427885.1.fna
Ignatzschineria larvae DSM 13226	GCF_000510805.1	1111732	1111732.GCF_000510805.1.fna
Massilia alkalitolerans DSM 17462	GCF_000427785.1	1111733	1111733.GCF_000427785.1.fna
Sedimenticola selenatireducens DSM 17993	GCF_000428045.1	1111735	1111735.GCF_000428045.1.fna
Thermocrispum municipale DSM 44069	GCF_000427825.1	1111737	1111737.GCF_000427825.1.fna
Thermocrispum agreste DSM 44070	GCF_000427905.1	1111738	1111738.GCF_000427905.1.fna
Streptococcus troglodytae	GCF_002355215.1	1111760	1111760.GCF_002355215.1.fna
Erythrobacter neustonensis	GCF_001663175.1	1112	1112.GCF_001663175.1.fna
Gordonia polyisoprenivorans VH2	GCF_000247715.1	1112204	1112204.GCF_000247715.1.fna
Psychrobacter sp. PAMC 21119	GCF_000247495.1	1112209	1112209.GCF_000247495.1.fna
Sphingomonas echinoides ATCC 14820	GCF_000241465.1	1112212	1112212.GCF_000241465.1.fna
Sphingomonas sp. PAMC 26621	GCF_000251145.1	1112213	1112213.GCF_000251145.1.fna
Sphingomonas sp. PAMC 26605	GCF_000241485.1	1112214	1112214.GCF_000241485.1.fna
Salinibacterium sp. PAMC 21357	GCF_000247645.1	1112215	1112215.GCF_000247645.1.fna
Sphingomonas sp. PAMC 26617	GCF_000242835.1	1112216	1112216.GCF_000242835.1.fna
Hyphomicrobium sp. 802	GCF_000526135.1	1112272	1112272.GCF_000526135.1.fna
Methylophilus sp. 1	GCF_000374225.1	1112273	1112273.GCF_000374225.1.fna
Methylophilus sp. 5	GCF_000515275.1	1112274	1112274.GCF_000515275.1.fna
Enterococcus sp. NBRC 3427	GCF_007996925.1	1113587	1113587.GCF_007996925.1.fna
Alcanivorax sp. NBRC 101098	GCF_001010505.1	1113728	1113728.GCF_001010505.1.fna
Alcanivorax sp. NBRC 102024	GCF_001602235.1	1113895	1113895.GCF_001602235.1.fna
Alcanivorax sp. NBRC 102028	GCF_001602255.1	1113897	1113897.GCF_001602255.1.fna
Arenibacter sp. NBRC 103722	GCF_001748465.2	1113929	1113929.GCF_001748465.2.fna
Methylomicrobium lacus LW14	GCF_000527095.1	1114263	1114263.GCF_000527095.1.fna
Natronorubrum tibetense GA33	GCF_000383975.1	1114856	1114856.GCF_000383975.1.fna
Flavobacterium collinsii	GCF_902804485.1	1114861	1114861.GCF_902804485.1.fna
Flavobacterium plurextorum	GCF_002217395.1	1114867	1114867.GCF_002217395.1.fna
Flavobacterium tructae	GCF_001853485.1	1114873	1114873.GCF_001853485.1.fna
Flavobacterium piscis	GCF_001686925.1	1114874	1114874.GCF_001686925.1.fna
Flavobacterium branchiicola	GCF_018383905.1	1114875	1114875.GCF_018383905.1.fna
Geobacter luticola	GCF_018476905.1	1114878	1114878.GCF_018476905.1.fna
Aeromonas australiensis	GCF_000819725.1	1114880	1114880.GCF_000819725.1.fna
Albimonas pacifica	GCF_900113695.1	1114924	1114924.GCF_900113695.1.fna
Actinoalloteichus spitiensis RMV-1378	GCF_000239155.1	1114962	1114962.GCF_000239155.1.fna
Novosphingobium barchaimii LL02	GCF_001046635.1	1114963	1114963.GCF_001046635.1.fna
Sphingobium baderi LL03	GCF_001046655.1	1114964	1114964.GCF_001046655.1.fna
Pseudomonas ogarae	GCF_002879715.1	1114970	1114970.GCF_002879715.1.fna
Spiroplasma atrichopogonis	GCF_001029245.1	1114980	1114980.GCF_001029245.1.fna
Streptomyces sp. RM72	GCF_018070205.1	1115510	1115510.GCF_018070205.1.fna
Streptomyces sp. AmelKG-A3	GCF_900090115.1	1115567	1115567.GCF_900090115.1.fna
Streptomyces sp. AmelKG-D3	GCF_002705725.1	1115568	1115568.GCF_002705725.1.fna
Streptomyces sp. OspMP-M45	GCF_002705695.1	1115570	1115570.GCF_002705695.1.fna
Arthrobacter sp. 31Y	GCF_000526335.1	1115632	1115632.GCF_000526335.1.fna
Kineosphaera limosa	GCF_013409325.1	111564	111564.GCF_013409325.1.fna
Leptolyngbya sp. BL0902	GCF_016403105.1	1115757	1115757.GCF_016403105.1.fna
Romboutsia ilealis	GCF_900015215.1	1115758	1115758.GCF_900015215.1.fna
Prevotella baroniae F0067	GCF_000468635.1	1115809	1115809.GCF_000468635.1.fna
Methylophilus sp. 42	GCF_000384155.1	1115834	1115834.GCF_000384155.1.fna
Geitlerinema sp. PCC 9228	GCF_001870905.1	111611	111611.GCF_001870905.1.fna
Mycoplasma hyopneumoniae 168-L	GCF_000400855.1	1116211	1116211.GCF_000400855.1.fna
Candidatus Mycoplasma haemominutum 'Birmingham 1'	GCF_000319365.1	1116213	1116213.GCF_000319365.1.fna
Hoeflea sp. 108	GCF_000372965.1	1116369	1116369.GCF_000372965.1.fna
Vibrio sp. EJY3	GCF_000241385.1	1116375	1116375.GCF_000241385.1.fna
Devosia insulae DS-56	GCF_000970465.2	1116389	1116389.GCF_000970465.2.fna
Methyloglobulus morosus KoM1	GCF_000496735.2	1116472	1116472.GCF_000496735.2.fna
Xanthobacter sp. 91	GCF_000702385.1	1117244	1117244.GCF_000702385.1.fna
Pseudoalteromonas arctica A 37-1-2	GCF_000238395.3	1117313	1117313.GCF_000238395.3.fna
Pseudoalteromonas haloplanktis ATCC 14393	GCF_000238355.1	1117315	1117315.GCF_000238355.1.fna
Pseudoalteromonas spongiae UST010723-006	GCF_000238255.3	1117319	1117319.GCF_000238255.3.fna
Neobacillus bataviensis LMG 21833	GCF_000307875.1	1117379	1117379.GCF_000307875.1.fna
Elizabethkingia anophelis	GCF_001618505.2	1117645	1117645.GCF_001618505.2.fna
Simiduia agarivorans SA1 = DSM 21679	GCF_000420285.1	1117647	1117647.GCF_000420285.1.fna
Thiothrix unzii	GCF_017901175.1	111769	111769.GCF_017901175.1.fna
Thiothrix fructosivorans	GCF_017349355.1	111770	111770.GCF_017349355.1.fna
Novosphingobium fuchskuhlense	GCF_001519075.1	1117702	1117702.GCF_001519075.1.fna
Vibrio quintilis	GCF_900143745.1	1117707	1117707.GCF_900143745.1.fna
Marinifilum flexuosum	GCF_003610555.1	1117708	1117708.GCF_003610555.1.fna
Legionella sp. W10-070	GCF_900640175.1	1117709	1117709.GCF_900640175.1.fna
Stanieria cyanosphaera PCC 7437	GCF_000317575.1	111780	111780.GCF_000317575.1.fna
Leptolyngbya sp. PCC 7376	GCF_000316605.1	111781	111781.GCF_000316605.1.fna
Paenibacillus sp. 598K	GCF_003851045.1	1117987	1117987.GCF_003851045.1.fna
Actinomadura fibrosa	GCF_900659615.1	111802	111802.GCF_900659615.1.fna
Brevibacillus massiliensis	GCF_000311785.1	1118054	1118054.GCF_000311785.1.fna
Peptoniphilus grossensis ph5	GCF_000311825.1	1118057	1118057.GCF_000311825.1.fna
Actinomyces sp. ph3	GCF_000308055.1	1118058	1118058.GCF_000308055.1.fna
Kallipyga massiliensis ph2	GCF_000311985.1	1118059	1118059.GCF_000311985.1.fna
Thermomonospora umbrina	GCF_003386555.1	111806	111806.GCF_003386555.1.fna
Enorma massiliensis phI	GCF_000311845.1	1118060	1118060.GCF_000311845.1.fna
Peptoniphilus obesi ph1	GCF_000311865.1	1118062	1118062.GCF_000311865.1.fna
Halomonas sp. GFAJ-1	GCF_000236625.2	1118153	1118153.GCF_000236625.2.fna
Cruoricaptor ignavus	GCF_014961145.1	1118202	1118202.GCF_014961145.1.fna
Serratia sp. S119	GCF_001984565.1	1118230	1118230.GCF_001984565.1.fna
Defluviicoccus vanus	GCF_014672695.1	111831	111831.GCF_014672695.1.fna
Mycolicibacter minnesotensis	GCF_010731755.1	1118379	1118379.GCF_010731755.1.fna
Mannheimia pernigra	GCF_013378015.1	111844	111844.GCF_013378015.1.fna
Ciceribacter naphthalenivorans	GCF_007992095.1	1118451	1118451.GCF_007992095.1.fna
Budvicia diplopodorum	GCF_009800925.1	1119056	1119056.GCF_009800925.1.fna
Undibacterium macrobrachii	GCF_014652415.1	1119058	1119058.GCF_014652415.1.fna
Methyloversatilis discipulorum	GCF_000527135.1	1119528	1119528.GCF_000527135.1.fna
Carboxydothermus ferrireducens DSM 11255	GCF_000427565.1	1119529	1119529.GCF_000427565.1.fna
Marinobacter sp. P4B1	GCF_001447135.1	1119533	1119533.GCF_001447135.1.fna
Nocardioides perillae	GCF_013409425.1	1119534	1119534.GCF_013409425.1.fna
Psychrobacter pacificensis	GCF_900101915.1	112002	112002.GCF_900101915.1.fna
Rhizobium grahamii	GCF_003351175.1	1120045	1120045.GCF_003351175.1.fna
Streptomyces sp. Tu 4128	GCF_003709145.1	1120314	1120314.GCF_003709145.1.fna
Streptomyces sp. MJM8645	GCF_001625365.1	1120523	1120523.GCF_001625365.1.fna
Pseudorhodobacter wandonensis	GCF_001202035.1	1120568	1120568.GCF_001202035.1.fna
Achromobacter sp. LC458	GCF_001005835.2	1120623	1120623.GCF_001005835.2.fna
Ensifer sp. LC163	GCF_001695855.1	1120652	1120652.GCF_001695855.1.fna
Ensifer sp. LC384	GCF_001695865.1	1120653	1120653.GCF_001695865.1.fna
Ensifer sp. LC499	GCF_001695895.1	1120654	1120654.GCF_001695895.1.fna
Aquamicrobium sp. LC103	GCF_001014615.2	1120658	1120658.GCF_001014615.2.fna
Paenibacillus sp. LC231	GCF_001860525.1	1120679	1120679.GCF_001860525.1.fna
Rhizobium sp. LC145	GCF_001005825.1	1120688	1120688.GCF_001005825.1.fna
Sphingopyxis sp. LC363	GCF_000756385.1	1120705	1120705.GCF_000756385.1.fna
Methylopila sp. 73B	GCF_000526315.1	1120792	1120792.GCF_000526315.1.fna
Mycobacterium sp. 141	GCF_000382405.1	1120797	1120797.GCF_000382405.1.fna
Acaricomes phytoseiuli DSM 14247	GCF_000376245.1	1120917	1120917.GCF_000376245.1.fna
Acetitomaculum ruminis DSM 5522	GCF_900112085.1	1120918	1120918.GCF_900112085.1.fna
Acetobacter nitrogenifigens DSM 23921 = LMG 23498	GCF_007991375.1	1120919	1120919.GCF_007991375.1.fna
Acidaminobacter hydrogenoformans DSM 2784	GCF_900103005.1	1120920	1120920.GCF_900103005.1.fna
Acidocella aminolytica 101 = DSM 11237	GCF_900129125.1	1120923	1120923.GCF_900129125.1.fna
Acinetobacter gerneri DSM 14967 = CIP 107464 = MTCC 9824	GCF_000368565.1	1120926	1120926.GCF_000368565.1.fna
Actinoalloteichus cyanogriseus DSM 43889	GCF_000429185.1	1120930	1120930.GCF_000429185.1.fna
Actinobacillus capsulatus DSM 19761	GCF_000374285.1	1120931	1120931.GCF_000374285.1.fna
Actinokineospora enzanensis DSM 44649	GCF_000374445.1	1120934	1120934.GCF_000374445.1.fna
Actinokineospora inagensis DSM 44258	GCF_000482865.1	1120935	1120935.GCF_000482865.1.fna
Actinomadura atramentaria DSM 43919	GCF_000381885.1	1120936	1120936.GCF_000381885.1.fna
Actinomadura rifamycini DSM 43936	GCF_000425065.1	1120937	1120937.GCF_000425065.1.fna
Actinomadura pelletieri DSM 43383	GCF_003634705.1	1120940	1120940.GCF_003634705.1.fna
Actinomyces dentalis DSM 19115	GCF_000429225.1	1120941	1120941.GCF_000429225.1.fna
Schaalia georgiae DSM 6843	GCF_000429245.1	1120942	1120942.GCF_000429245.1.fna
Actinomyces gerencseriae DSM 6844	GCF_000429265.1	1120943	1120943.GCF_000429265.1.fna
Actinomyces israelii DSM 43320	GCF_000711965.1	1120944	1120944.GCF_000711965.1.fna
Schaalia suimastitidis DSM 15538	GCF_000429105.1	1120946	1120946.GCF_000429105.1.fna
Schaalia vaccimaxillae DSM 15804	GCF_000420425.1	1120947	1120947.GCF_000420425.1.fna
Actinomycetospora chiangmaiensis DSM 45062	GCF_000379625.1	1120948	1120948.GCF_000379625.1.fna
Actinoplanes globisporus DSM 43857	GCF_000379645.1	1120949	1120949.GCF_000379645.1.fna
Actinopolymorpha alba DSM 45243	GCF_000373925.1	1120950	1120950.GCF_000373925.1.fna
Aequorivita capsosiphonis DSM 23843	GCF_000429125.1	1120951	1120951.GCF_000429125.1.fna
Aestuariibacter salexigens DSM 15300	GCF_000429145.1	1120953	1120953.GCF_000429145.1.fna
Aestuariimicrobium kwangyangense DSM 21549	GCF_000421525.1	1120954	1120954.GCF_000421525.1.fna
Afifella marina DSM 2698	GCF_900102695.1	1120955	1120955.GCF_900102695.1.fna
Afifella pfennigii DSM 17143	GCF_000688515.1	1120956	1120956.GCF_000688515.1.fna
Agrococcus lahaulensis DSM 17612	GCF_000425105.1	1120958	1120958.GCF_000425105.1.fna
Agromyces italicus DSM 16388	GCF_000421545.1	1120959	1120959.GCF_000421545.1.fna
Agromyces subbeticus DSM 16689	GCF_000421565.1	1120960	1120960.GCF_000421565.1.fna
Ahrensia kielensis DSM 5890	GCF_000374465.1	1120961	1120961.GCF_000374465.1.fna
Algicola sagamiensis DSM 14643	GCF_000374485.1	1120963	1120963.GCF_000374485.1.fna
Algoriphagus boritolerans DSM 17298 = JCM 18970	GCF_900108085.1	1120964	1120964.GCF_900108085.1.fna
Algoriphagus mannitolivorans DSM 15301	GCF_000429425.1	1120965	1120965.GCF_000429425.1.fna
Algoriphagus terrigena DSM 22685	GCF_000429445.1	1120967	1120967.GCF_000429445.1.fna
Algoriphagus vanfongensis DSM 17529	GCF_000429465.1	1120968	1120968.GCF_000429465.1.fna
Aliagarivorans marinus DSM 23064	GCF_000429485.1	1120969	1120969.GCF_000429485.1.fna
Aliagarivorans taiwanensis DSM 22990	GCF_000429505.1	1120970	1120970.GCF_000429505.1.fna
Alicyclobacillus contaminans DSM 17975	GCF_000429525.1	1120971	1120971.GCF_000429525.1.fna
Alicyclobacillus herbarius DSM 13609	GCF_000430585.1	1120972	1120972.GCF_000430585.1.fna
Effusibacillus pohliae DSM 22757	GCF_000376225.1	1120973	1120973.GCF_000376225.1.fna
Alkalibacter saccharofermentans DSM 14828	GCF_900128885.1	1120975	1120975.GCF_900128885.1.fna
Alkaliphilus peptidifermentans DSM 18978	GCF_900101495.1	1120976	1120976.GCF_900101495.1.fna
Alkanindiges illinoisensis DSM 15370	GCF_000619845.1	1120977	1120977.GCF_000619845.1.fna
Allofustis seminis DSM 15817	GCF_000374325.1	1120978	1120978.GCF_000374325.1.fna
Amorphus coralli DSM 19760	GCF_000374525.1	1120983	1120983.GCF_000374525.1.fna
Amycolatopsis taiwanensis DSM 45107	GCF_000519205.1	1120984	1120984.GCF_000519205.1.fna
Anaeroarcus burkinensis DSM 6283	GCF_000430605.1	1120985	1120985.GCF_000430605.1.fna
Acetomicrobium thermoterrenum DSM 13490	GCF_900107215.1	1120987	1120987.GCF_900107215.1.fna
Anaerobiospirillum succiniciproducens DSM 6400	GCF_000482845.1	1120988	1120988.GCF_000482845.1.fna
Anaerobranca californiensis DSM 14826	GCF_900142275.1	1120989	1120989.GCF_900142275.1.fna
Anaerobranca gottschalkii DSM 13577	GCF_900111575.1	1120990	1120990.GCF_900111575.1.fna
Anaeromusa acidaminophila DSM 3853	GCF_000374545.1	1120992	1120992.GCF_000374545.1.fna
Anaerosphaera aminiphila DSM 21120	GCF_900129925.1	1120995	1120995.GCF_900129925.1.fna
Anaerosporobacter mobilis DSM 15930	GCF_900142955.1	1120996	1120996.GCF_900142955.1.fna
Anaerovibrio lipolyticus DSM 3074	GCF_900141865.1	1120997	1120997.GCF_900141865.1.fna
Anaerovorax odorimutans DSM 5092	GCF_000426305.1	1120998	1120998.GCF_000426305.1.fna
Andreprevotia chitinilytica DSM 18519	GCF_000711875.1	1120999	1120999.GCF_000711875.1.fna
Andreprevotia lacus DSM 23236	GCF_900176275.1	1121001	1121001.GCF_900176275.1.fna
Aneurinibacillus terranovensis DSM 18919	GCF_000430625.1	1121002	1121002.GCF_000430625.1.fna
Aquamicrobium aerolatum DSM 21857	GCF_900113935.1	1121003	1121003.GCF_900113935.1.fna
Aquaspirillum serpens DSM 68	GCF_000420525.1	1121004	1121004.GCF_000420525.1.fna
Aquimarina latercula DSM 2041	GCF_000430645.1	1121006	1121006.GCF_000430645.1.fna
Arenibacter certesii DSM 19833	GCF_000429545.1	1121011	1121011.GCF_000429545.1.fna
Arenibacter latericius DSM 15913	GCF_000424985.1	1121012	1121012.GCF_000424985.1.fna
Arenimonas composti TR7-09 = DSM 18010	GCF_000426365.1	1121013	1121013.GCF_000426365.1.fna
Arenimonas donghaensis DSM 18148 = HO3-R19	GCF_000743535.1	1121014	1121014.GCF_000743535.1.fna
Arenimonas oryziterrae DSM 21050 = YC6267	GCF_000420545.1	1121015	1121015.GCF_000420545.1.fna
Arhodomonas aquaeolei DSM 8974	GCF_000374645.1	1121016	1121016.GCF_000374645.1.fna
Arsenicicoccus bolidensis DSM 15745	GCF_000426385.1	1121017	1121017.GCF_000426385.1.fna
Arthrobacter castelli DSM 16402	GCF_000430705.1	1121019	1121019.GCF_000430705.1.fna
Haematomicrobium sanguinis DSM 21259	GCF_000688395.1	1121020	1121020.GCF_000688395.1.fna
Asticcacaulis benevestitus DSM 16100 = ATCC BAA-896	GCF_000376105.1	1121022	1121022.GCF_000376105.1.fna
Atopobium fossor DSM 15642	GCF_000483125.1	1121023	1121023.GCF_000483125.1.fna
Atopococcus tabaci DSM 17538	GCF_000429585.1	1121024	1121024.GCF_000429585.1.fna
Atopostipes suicloacalis DSM 15692	GCF_900129085.1	1121025	1121025.GCF_900129085.1.fna
Aureimonas altamirensis DSM 21988	GCF_900141975.1	1121026	1121026.GCF_900141975.1.fna
Aurantimonas coralicida DSM 14790	GCF_000421645.1	1121027	1121027.GCF_000421645.1.fna
Aureimonas ureilytica DSM 18598 = NBRC 106430	GCF_001463945.1	1121028	1121028.GCF_001463945.1.fna
Azoarcus communis SWub3 = DSM 12120	GCF_003226565.1	1121029	1121029.GCF_003226565.1.fna
Azohydromonas australica DSM 1124	GCF_000430725.1	1121030	1121030.GCF_000430725.1.fna
Azonexus hydrophilus DSM 23864	GCF_000429605.1	1121032	1121032.GCF_000429605.1.fna
Azospirillum halopraeferens DSM 3675	GCF_000429625.1	1121033	1121033.GCF_000429625.1.fna
Niveispirillum irakense DSM 11586	GCF_000429645.1	1121034	1121034.GCF_000429645.1.fna
Azovibrio restrictus DSM 23866	GCF_000429665.1	1121035	1121035.GCF_000429665.1.fna
Salibacterium aidingense DSM 18341	GCF_000429685.1	1121085	1121085.GCF_000429685.1.fna
Alteribacter aurantiacus DSM 18675	GCF_000429705.1	1121086	1121086.GCF_000429705.1.fna
Alkalicoccus chagannorensis DSM 18086	GCF_000429725.1	1121087	1121087.GCF_000429725.1.fna
Weizmannia coagulans DSM 1 = ATCC 7050	GCF_000832905.1	1121088	1121088.GCF_000832905.1.fna
Siminovitchia fordii DSM 16014 = CIP 108821	GCF_000374565.1	1121090	1121090.GCF_000374565.1.fna
Fictibacillus gelatini DSM 15865	GCF_000430745.1	1121091	1121091.GCF_000430745.1.fna
Peribacillus kribbensis DSM 17871	GCF_000430765.1	1121092	1121092.GCF_000430765.1.fna
Ectobacillus panaciterrae DSM 19096	GCF_000430785.1	1121093	1121093.GCF_000430785.1.fna
Phocaeicola barnesiae DSM 18169 = JCM 13652	GCF_000374585.1	1121094	1121094.GCF_000374585.1.fna
Bacteroides gallinarum DSM 18171 = JCM 13658	GCF_000374365.1	1121096	1121096.GCF_000374365.1.fna
Bacteroides graminisolvens DSM 19988 = JCM 15093	GCF_000428125.1	1121097	1121097.GCF_000428125.1.fna
Bacteroides propionicifaciens DSM 19291 = JCM 14649	GCF_000375405.1	1121099	1121099.GCF_000375405.1.fna
Campylobacter ureolyticus DSM 20703	GCF_000374605.1	1121102	1121102.GCF_000374605.1.fna
Balneatrix alpica DSM 16621	GCF_000619885.1	1121103	1121103.GCF_000619885.1.fna
Balneola vulgaris DSM 17893	GCF_000375465.1	1121104	1121104.GCF_000375465.1.fna
Belnapia moabensis DSM 16746	GCF_000745835.1	1121106	1121106.GCF_000745835.1.fna
Bifidobacterium magnum DSM 20222	GCF_000420565.1	1121108	1121108.GCF_000420565.1.fna
Bifidobacterium minimum DSM 20102	GCF_000421685.1	1121109	1121109.GCF_000421685.1.fna
Bifidobacterium thermacidophilum subsp. thermacidophilum DSM 15837	GCF_000426425.1	1121111	1121111.GCF_000426425.1.fna
Bifidobacterium tsurumiense DSM 17777	GCF_000771065.1	1121112	1121112.GCF_000771065.1.fna
Brachymonas chironomi DSM 19884	GCF_000374625.1	1121116	1121116.GCF_000374625.1.fna
Brachymonas denitrificans DSM 15123	GCF_900110225.1	1121117	1121117.GCF_900110225.1.fna
Brackiella oedipodis DSM 13743	GCF_000621025.1	1121118	1121118.GCF_000621025.1.fna
Brenneria nigrifluens DSM 30175 = ATCC 13028	GCF_005484965.1	1121120	1121120.GCF_005484965.1.fna
Brevibacillus laterosporus DSM 25	GCF_002706795.1	1121121	1121121.GCF_002706795.1.fna
Brevibacterium album DSM 18261	GCF_000426445.1	1121122	1121122.GCF_000426445.1.fna
Brevundimonas aveniformis DSM 17977	GCF_000428765.1	1121123	1121123.GCF_000428765.1.fna
Brevundimonas bacteroides DSM 4726	GCF_000701445.1	1121124	1121124.GCF_000701445.1.fna
Brevundimonas naejangsanensis DSM 23858	GCF_000421705.1	1121125	1121125.GCF_000421705.1.fna
Paraburkholderia nodosa DSM 21604	GCF_000519185.1	1121127	1121127.GCF_000519185.1.fna
Butyricimonas synergistica DSM 23225	GCF_000379665.1	1121129	1121129.GCF_000379665.1.fna
Butyrivibrio fibrisolvens DSM 3071	GCF_900129945.1	1121131	1121131.GCF_900129945.1.fna
Caenimonas koreensis DSM 17982	GCF_009646335.1	1121255	1121255.GCF_009646335.1.fna
Caldanaerobius fijiensis DSM 17918	GCF_900129075.1	1121256	1121256.GCF_900129075.1.fna
Caloramator proteoclasticus DSM 10124	GCF_900129265.1	1121262	1121262.GCF_900129265.1.fna
Campylobacter cuniculorum DSM 23162 = LMG 24588	GCF_002104335.1	1121267	1121267.GCF_002104335.1.fna
Carboxydocella sporoproducens DSM 16521	GCF_900167165.1	1121270	1121270.GCF_900167165.1.fna
Gemmobacter nectariphilus DSM 15620	GCF_000429765.1	1121271	1121271.GCF_000429765.1.fna
Catelliglobosispora koreensis DSM 44566	GCF_000379685.1	1121272	1121272.GCF_000379685.1.fna
Chitinibacter tainanensis DSM 15459	GCF_000429785.1	1121274	1121274.GCF_000429785.1.fna
Chitinilyticum aquatile DSM 21506	GCF_000430805.1	1121275	1121275.GCF_000430805.1.fna
Chitinimonas koreensis DSM 17726	GCF_000428465.1	1121278	1121278.GCF_000428465.1.fna
Chitinimonas taiwanensis DSM 18899	GCF_900119825.1	1121279	1121279.GCF_900119825.1.fna
Chitiniphilus shinanonensis DSM 23277	GCF_000374805.1	1121280	1121280.GCF_000374805.1.fna
Epilithonimonas bovis DSM 19482	GCF_900108115.1	1121284	1121284.GCF_900108115.1.fna
Epilithonimonas caeni DSM 17710	GCF_000426465.1	1121285	1121285.GCF_000426465.1.fna
Chryseobacterium daeguense DSM 19388	GCF_000430825.1	1121286	1121286.GCF_000430825.1.fna
Chryseobacterium gregarium DSM 19109	GCF_000430845.1	1121287	1121287.GCF_000430845.1.fna
Kaistella palustris DSM 21579	GCF_000422265.1	1121288	1121288.GCF_000422265.1.fna
Clostridiisalibacter paucivorans DSM 22131	GCF_000620125.1	1121289	1121289.GCF_000620125.1.fna
Clostridium acetireducens DSM 10703	GCF_001758365.1	1121290	1121290.GCF_001758365.1.fna
Clostridium acidisoli DSM 12555	GCF_900176305.1	1121291	1121291.GCF_900176305.1.fna
Clostridium akagii DSM 12554	GCF_000686725.1	1121293	1121293.GCF_000686725.1.fna
Clostridium amylolyticum	GCF_900142075.1	1121298	1121298.GCF_900142075.1.fna
Paramaledivibacter caminithermalis DSM 15212	GCF_900142245.1	1121301	1121301.GCF_900142245.1.fna
Clostridium cavendishii DSM 21758	GCF_900141845.1	1121302	1121302.GCF_900141845.1.fna
Ruminiclostridium cellobioparum DSM 1351 = ATCC 15832	GCF_000621505.1	1121303	1121303.GCF_000621505.1.fna
Clostridium colicanis DSM 13634	GCF_001593985.1	1121305	1121305.GCF_001593985.1.fna
Clostridium collagenovorans DSM 3089	GCF_900130005.1	1121306	1121306.GCF_900130005.1.fna
Clostridium cylindrosporum DSM 605	GCF_001047375.1	1121307	1121307.GCF_001047375.1.fna
Clostridium felsineum DSM 794	GCF_002006355.1	1121310	1121310.GCF_002006355.1.fna
Clostridium grantii DSM 8605	GCF_900129965.1	1121316	1121316.GCF_900129965.1.fna
Clostridium hydrogeniformans DSM 21757	GCF_000686705.1	1121319	1121319.GCF_000686705.1.fna
Clostridium intestinale DSM 6191	GCF_900130055.1	1121320	1121320.GCF_900130055.1.fna
Asaccharospora irregularis DSM 2635	GCF_900129815.1	1121321	1121321.GCF_900129815.1.fna
Anaerocolumna jejuensis DSM 15929	GCF_900142215.1	1121322	1121322.GCF_900142215.1.fna
Peptoclostridium litorale DSM 5388	GCF_000699585.2	1121324	1121324.GCF_000699585.2.fna
Romboutsia lituseburensis DSM 797	GCF_900103615.1	1121325	1121325.GCF_900103615.1.fna
Clostridium magnum DSM 2767	GCF_900129955.1	1121326	1121326.GCF_900129955.1.fna
Hathewaya proteolytica DSM 3090	GCF_900142225.1	1121331	1121331.GCF_900142225.1.fna
[Clostridium] saccharogumia DSM 17460	GCF_000686665.1	1121333	1121333.GCF_000686665.1.fna
Thermoclostridium stercorarium subsp. stercorarium DSM 8532	GCF_000331995.1	1121335	1121335.GCF_000331995.1.fna
Ruminiclostridium sufflavum DSM 19573	GCF_003208175.1	1121337	1121337.GCF_003208175.1.fna
Clostridium tepidiprofundi DSM 19306	GCF_001594005.1	1121338	1121338.GCF_001594005.1.fna
Clostridium thermopalmarium DSM 5974	GCF_002995795.1	1121340	1121340.GCF_002995795.1.fna
Anaerocolumna xylanovorans DSM 12503	GCF_900143645.1	1121345	1121345.GCF_900143645.1.fna
Cohnella laeviribosi DSM 21336	GCF_000378425.1	1121346	1121346.GCF_000378425.1.fna
Cohnella thermotolerans DSM 17683	GCF_000429825.1	1121347	1121347.GCF_000429825.1.fna
Comamonas badia DSM 17552	GCF_000484635.1	1121348	1121348.GCF_000484635.1.fna
Comamonas composti DSM 21721	GCF_000429845.1	1121349	1121349.GCF_000429845.1.fna
Conchiformibius kuhniae DSM 17694	GCF_000428785.1	1121351	1121351.GCF_000428785.1.fna
Corynebacterium callunae DSM 20147	GCF_000344785.1	1121353	1121353.GCF_000344785.1.fna
Corynebacterium capitovis DSM 44611	GCF_000372085.1	1121354	1121354.GCF_000372085.1.fna
Corynebacterium caspium DSM 44850	GCF_000379705.1	1121355	1121355.GCF_000379705.1.fna
Corynebacterium ciconiae DSM 44920	GCF_000372385.1	1121356	1121356.GCF_000372385.1.fna
Corynebacterium freiburgense DSM 45254	GCF_000428805.1	1121360	1121360.GCF_000428805.1.fna
Corynebacterium halotolerans YIM 70093 = DSM 44683	GCF_000341345.1	1121362	1121362.GCF_000341345.1.fna
Corynebacterium lubricantis DSM 45231	GCF_000379425.1	1121363	1121363.GCF_000379425.1.fna
Corynebacterium massiliense DSM 45435	GCF_000420605.1	1121364	1121364.GCF_000420605.1.fna
Corynebacterium mastitidis DSM 44356	GCF_000375365.1	1121365	1121365.GCF_000375365.1.fna
Corynebacterium pseudodiphtheriticum DSM 44287	GCF_000688415.1	1121368	1121368.GCF_000688415.1.fna
Corynebacterium suicordis DSM 45110	GCF_015351405.1	1121369	1121369.GCF_015351405.1.fna
Corynebacterium ulceribovis DSM 45146	GCF_000372445.1	1121370	1121370.GCF_000372445.1.fna
Gryllotalpicola ginsengisoli DSM 22003	GCF_000419445.1	1121372	1121372.GCF_000419445.1.fna
Cytophaga aurantiaca DSM 3654	GCF_000379725.1	1121373	1121373.GCF_000379725.1.fna
Dasania marina DSM 21967	GCF_000373485.1	1121374	1121374.GCF_000373485.1.fna
Deefgea rivuli DSM 18356	GCF_000620145.1	1121375	1121375.GCF_000620145.1.fna
Deinococcus apachensis DSM 19763	GCF_000381345.1	1121377	1121377.GCF_000381345.1.fna
Deinococcus aquatilis DSM 23025	GCF_000378445.1	1121378	1121378.GCF_000378445.1.fna
Deinococcus frigens DSM 12807	GCF_000701425.1	1121380	1121380.GCF_000701425.1.fna
Deinococcus marmoris DSM 12784	GCF_000701405.1	1121381	1121381.GCF_000701405.1.fna
Deinococcus misasensis DSM 22328	GCF_000745915.1	1121382	1121382.GCF_000745915.1.fna
Deinococcus murrayi DSM 11303	GCF_000482805.1	1121383	1121383.GCF_000482805.1.fna
Demetria terragena DSM 11295	GCF_000376825.1	1121385	1121385.GCF_000376825.1.fna
Derxia gummosa DSM 723	GCF_000482785.1	1121388	1121388.GCF_000482785.1.fna
Desmospora activa DSM 45169	GCF_003046315.1	1121389	1121389.GCF_003046315.1.fna
Desulfacinum hydrothermale DSM 13146	GCF_900176285.1	1121390	1121390.GCF_900176285.1.fna
Desulfacinum infernum DSM 9756	GCF_900129305.1	1121391	1121391.GCF_900129305.1.fna
Desulfatibacillum alkenivorans DSM 16219	GCF_900142135.1	1121393	1121393.GCF_900142135.1.fna
Desulfatirhabdium butyrativorans DSM 18734	GCF_000429925.1	1121394	1121394.GCF_000429925.1.fna
Desulfitobacterium chlororespirans DSM 11544	GCF_900143285.1	1121395	1121395.GCF_900143285.1.fna
Desulfobacter curvatus DSM 3379	GCF_000373985.1	1121396	1121396.GCF_000373985.1.fna
Desulfobacter vibrioformis DSM 8776	GCF_000745975.1	1121398	1121398.GCF_000745975.1.fna
Desulfatiglans anilini DSM 4660	GCF_000422285.1	1121399	1121399.GCF_000422285.1.fna
Gluconacetobacter johannae	GCF_014174305.1	112140	112140.GCF_014174305.1.fna
Desulfocicer vacuolatum DSM 3385	GCF_900176365.1	1121400	1121400.GCF_900176365.1.fna
Desulfobulbus elongatus DSM 2908	GCF_000621145.1	1121402	1121402.GCF_000621145.1.fna
Desulfogranum japonicum DSM 18378	GCF_000429945.1	1121403	1121403.GCF_000429945.1.fna
Desulfogranum mediterraneum DSM 13871	GCF_000429965.1	1121404	1121404.GCF_000429965.1.fna
Desulfocurvus vexinensis DSM 17965	GCF_000519125.1	1121406	1121406.GCF_000519125.1.fna
Desulfofustis glycolicus DSM 9705	GCF_900130015.1	1121409	1121409.GCF_900130015.1.fna
Desulfomicrobium escambiense DSM 10707	GCF_000428825.1	1121411	1121411.GCF_000428825.1.fna
Desulfonatronovibrio hydrogenovorans DSM 9292	GCF_000686525.1	1121413	1121413.GCF_000686525.1.fna
Desulfopila aestuarii DSM 18488	GCF_900143695.1	1121416	1121416.GCF_900143695.1.fna
Desulfosporosinus hippei DSM 8344	GCF_900100785.1	1121419	1121419.GCF_900100785.1.fna
Desulfosporosinus lacus DSM 15449	GCF_900129935.1	1121420	1121420.GCF_900129935.1.fna
Desulforamulus aeronauticus DSM 10349	GCF_900142375.1	1121421	1121421.GCF_900142375.1.fna
Desulfotruncus alcoholivorax DSM 16058	GCF_000430885.1	1121422	1121422.GCF_000430885.1.fna
Desulfofalx alkaliphila DSM 12257	GCF_000711975.1	1121423	1121423.GCF_000711975.1.fna
Desulfallas arcticus DSM 17038	GCF_900113335.1	1121424	1121424.GCF_900113335.1.fna
Desulfofundulus australicus DSM 11792	GCF_900129285.1	1121425	1121425.GCF_900129285.1.fna
Desulfoscipio geothermicus DSM 3669	GCF_900115975.1	1121426	1121426.GCF_900115975.1.fna
Desulforamulus hydrothermalis Lam5 = DSM 18033	GCF_000315365.1	1121428	1121428.GCF_000315365.1.fna
Desulforamulus putei DSM 12395	GCF_900129195.1	1121429	1121429.GCF_900129195.1.fna
Desulfofundulus thermocisternus DSM 10259	GCF_000686645.1	1121430	1121430.GCF_000686645.1.fna
Desulfallas thermosapovorans DSM 6562	GCF_008124625.1	1121431	1121431.GCF_008124625.1.fna
Desulfofundulus thermosubterraneus DSM 16057	GCF_900142025.1	1121432	1121432.GCF_900142025.1.fna
Desulfovermiculus halophilus DSM 18834	GCF_000620765.1	1121433	1121433.GCF_000620765.1.fna
Solidesulfovibrio alcoholivorans DSM 5433	GCF_000702665.1	1121438	1121438.GCF_000702665.1.fna
Desulfohalovibrio alkalitolerans DSM 16529	GCF_000422245.1	1121439	1121439.GCF_000422245.1.fna
Desulfovibrio aminophilus DSM 12254	GCF_000422565.1	1121440	1121440.GCF_000422565.1.fna
Maridesulfovibrio bastinii DSM 16055	GCF_000429985.1	1121441	1121441.GCF_000429985.1.fna
Paradesulfovibrio bizertensis DSM 18034	GCF_900167065.1	1121442	1121442.GCF_900167065.1.fna
Desulfovibrio cuneatus DSM 11391	GCF_000430005.1	1121443	1121443.GCF_000430005.1.fna
Halodesulfovibrio aestuarii DSM 17919 = ATCC 29578	GCF_000384815.1	1121444	1121444.GCF_000384815.1.fna
Desulfovibrio desulfuricans DSM 642	GCF_000420465.1	1121445	1121445.GCF_000420465.1.fna
Maridesulfovibrio frigidus DSM 17176	GCF_000711735.1	1121447	1121447.GCF_000711735.1.fna
Megalodesulfovibrio gigas DSM 1382 = ATCC 19364	GCF_000468495.1	1121448	1121448.GCF_000468495.1.fna
Paucidesulfovibrio gracilis DSM 16080	GCF_900167125.1	1121449	1121449.GCF_900167125.1.fna
Maridesulfovibrio hydrothermalis AM13 = DSM 14728	GCF_000331025.1	1121451	1121451.GCF_000331025.1.fna
Desulfovibrio inopinatus DSM 10711	GCF_000429305.1	1121453	1121453.GCF_000429305.1.fna
Desulfovibrio litoralis DSM 11393	GCF_900143255.1	1121455	1121455.GCF_900143255.1.fna
Paucidesulfovibrio longus DSM 6739	GCF_000420485.1	1121456	1121456.GCF_000420485.1.fna
Halodesulfovibrio marinisediminis DSM 17456	GCF_900129975.1	1121457	1121457.GCF_900129975.1.fna
Desulfovibrio oxyclinae DSM 11498	GCF_000375485.1	1121459	1121459.GCF_000375485.1.fna
Fundidesulfovibrio putealis DSM 16056	GCF_000429325.1	1121462	1121462.GCF_000429325.1.fna
Desulfovibrio sulfodismutans DSM 3696	GCF_013376455.1	1121464	1121464.GCF_013376455.1.fna
Maridesulfovibrio zosterae DSM 11974	GCF_000425265.1	1121467	1121467.GCF_000425265.1.fna
Desulfovirgula thermocuniculi DSM 16036	GCF_000429345.1	1121468	1121468.GCF_000429345.1.fna
Desulfurispora thermophila DSM 16022	GCF_000376385.1	1121472	1121472.GCF_000376385.1.fna
Dethiosulfatibacter aminovorans DSM 17477	GCF_900142005.1	1121476	1121476.GCF_900142005.1.fna
Devosia limi DSM 17137	GCF_900128975.1	1121477	1121477.GCF_900128975.1.fna
Pseudodonghicola xiamenensis DSM 18339	GCF_000429365.1	1121479	1121479.GCF_000429365.1.fna
Pseudoduganella violaceinigra DSM 15887	GCF_000425385.1	1121480	1121480.GCF_000425385.1.fna
Dyadobacter alkalitolerans DSM 23607	GCF_000428845.1	1121481	1121481.GCF_000428845.1.fna
Dyadobacter beijingensis DSM 21582	GCF_000382205.1	1121482	1121482.GCF_000382205.1.fna
Dyadobacter crusticola DSM 16708	GCF_000701505.1	1121483	1121483.GCF_000701505.1.fna
Edaphobacter aggregans DSM 19364	GCF_000745965.1	1121860	1121860.GCF_000745965.1.fna
Elioraea tepidiphila DSM 17972	GCF_000378465.1	1121861	1121861.GCF_000378465.1.fna
Enterococcus columbae DSM 7374 = ATCC 51263	GCF_000407225.1	1121865	1121865.GCF_000407225.1.fna
Adlercreutzia mucosicola DSM 19490	GCF_000422625.1	1121866	1121866.GCF_000422625.1.fna
Enterovibrio calviensis DSM 14347	GCF_000621165.1	1121867	1121867.GCF_000621165.1.fna
Enterovibrio nigricans DSM 22720	GCF_900167155.1	1121868	1121868.GCF_900167155.1.fna
Epilithonimonas tenax DSM 16811	GCF_000428485.1	1121870	1121870.GCF_000428485.1.fna
Erysipelothrix tonsillarum DSM 14972	GCF_000373785.1	1121874	1121874.GCF_000373785.1.fna
Eudoraea adriatica DSM 19308	GCF_000382125.1	1121875	1121875.GCF_000382125.1.fna
Ferrimicrobium acidiphilum DSM 19497	GCF_000745905.1	1121877	1121877.GCF_000745905.1.fna
Ferrimonas futtsuensis DSM 18154	GCF_000422645.1	1121878	1121878.GCF_000422645.1.fna
Ferrimonas kyonanensis DSM 18153	GCF_000425405.1	1121879	1121879.GCF_000425405.1.fna
Ferrimonas senticii DSM 18821	GCF_000422665.1	1121880	1121880.GCF_000422665.1.fna
Ferrithrix thermotolerans DSM 19514	GCF_900128965.1	1121881	1121881.GCF_900128965.1.fna
Fervidobacterium gondwanense DSM 13020	GCF_900143265.1	1121883	1121883.GCF_900143265.1.fna
Flavisolibacter ginsengisoli DSM 18119	GCF_900129295.1	1121884	1121884.GCF_900129295.1.fna
Flavobacterium croceum DSM 17960	GCF_002917885.1	1121886	1121886.GCF_002917885.1.fna
Flavobacterium daejeonense DSM 17708	GCF_000425425.1	1121887	1121887.GCF_000425425.1.fna
Flavobacterium denitrificans DSM 15936	GCF_000425445.1	1121888	1121888.GCF_000425445.1.fna
Flavobacterium filum DSM 17961	GCF_000425465.1	1121889	1121889.GCF_000425465.1.fna
Flavobacterium frigidarium DSM 17623	GCF_000425505.1	1121890	1121890.GCF_000425505.1.fna
Flavobacterium gelidilacus DSM 15343	GCF_000422685.1	1121891	1121891.GCF_000422685.1.fna
Flavobacterium rivuli WB 3.3-2 = DSM 21788	GCF_000378485.1	1121895	1121895.GCF_000378485.1.fna
Flavobacterium sasangense DSM 21067	GCF_000686885.1	1121896	1121896.GCF_000686885.1.fna
Flavobacterium soli DSM 19725	GCF_000422705.1	1121897	1121897.GCF_000422705.1.fna
Flavobacterium subsaxonicum WB 4.1-42 = DSM 21790	GCF_000422725.1	1121898	1121898.GCF_000422725.1.fna
Flavobacterium suncheonense GH29-5 = DSM 17707	GCF_000430025.1	1121899	1121899.GCF_000430025.1.fna
Flavobacterium tegetincola DSM 22377	GCF_000425485.1	1121901	1121901.GCF_000425485.1.fna
Eisenibacter elegans DSM 3317	GCF_000430505.1	1121902	1121902.GCF_000430505.1.fna
Hugenholtzia roseola DSM 9546	GCF_000422585.1	1121903	1121903.GCF_000422585.1.fna
Flexithrix dorotheae DSM 6795	GCF_000379765.1	1121904	1121904.GCF_000379765.1.fna
Gaetbulibacter saemankumensis DSM 17032	GCF_000425645.1	1121909	1121909.GCF_000425645.1.fna
Garciella nitratireducens DSM 15102	GCF_900167305.1	1121911	1121911.GCF_900167305.1.fna
Gelidibacter mesophilus DSM 14095	GCF_000423005.1	1121912	1121912.GCF_000423005.1.fna
Gemella cuniculi DSM 15828	GCF_000425665.1	1121914	1121914.GCF_000425665.1.fna
Caldibacillus debilis DSM 16016	GCF_000383875.1	1121917	1121917.GCF_000383875.1.fna
Geopsychrobacter electrodiphilus DSM 16401	GCF_000384395.1	1121918	1121918.GCF_000384395.1.fna
Geosporobacter subterraneus DSM 17957	GCF_900142145.1	1121919	1121919.GCF_900142145.1.fna
Geothrix fermentans DSM 14018	GCF_000428885.1	1121920	1121920.GCF_000428885.1.fna
Gilvimarinus chinensis DSM 19667	GCF_000377745.1	1121921	1121921.GCF_000377745.1.fna
Glaciecola pallidula DSM 14239 = ACAM 615	GCF_000428905.1	1121922	1121922.GCF_000428905.1.fna
Glaciibacter superstes DSM 21135	GCF_000421145.1	1121924	1121924.GCF_000421145.1.fna
Globicatella sulfidifaciens DSM 15739	GCF_900167405.1	1121925	1121925.GCF_900167405.1.fna
Glycomyces arizonensis DSM 44726	GCF_000482705.1	1121926	1121926.GCF_000482705.1.fna
Gordonia hirsuta DSM 44140 = NBRC 16056	GCF_000333015.1	1121927	1121927.GCF_000333015.1.fna
Gordonia shandongensis DSM 45094	GCF_000423025.1	1121928	1121928.GCF_000423025.1.fna
Gracilibacillus lacisalsi DSM 19029	GCF_000377765.1	1121929	1121929.GCF_000377765.1.fna
Gracilimonas tropica DSM 19535	GCF_000375425.1	1121930	1121930.GCF_000375425.1.fna
Gramella echinicola DSM 19838	GCF_000423065.1	1121931	1121931.GCF_000423065.1.fna
Gramella portivictoriae DSM 23547	GCF_000423045.1	1121932	1121932.GCF_000423045.1.fna
Granulicoccus phenolivorans DSM 17626 = NBRC 107789 = JCM 15570	GCF_001552335.1	1121933	1121933.GCF_001552335.1.fna
Gulosibacter molinativorax DSM 13485	GCF_000425685.1	1121934	1121934.GCF_000425685.1.fna
Hahella ganghwensis DSM 17046	GCF_000376785.1	1121935	1121935.GCF_000376785.1.fna
Halalkalibacillus halophilus DSM 18494	GCF_000423105.1	1121936	1121936.GCF_000423105.1.fna
Haliea salexigens DSM 19537	GCF_000423125.1	1121937	1121937.GCF_000423125.1.fna
Halobacillus kuroshimensis DSM 18393	GCF_000425705.1	1121938	1121938.GCF_000425705.1.fna
Halomonas anticariensis FP35 = DSM 16096	GCF_000409775.1	1121939	1121939.GCF_000409775.1.fna
Halomonas halocynthiae DSM 14573	GCF_000425725.1	1121940	1121940.GCF_000425725.1.fna
Halomonas halodenitrificans DSM 735	GCF_000620045.1	1121941	1121941.GCF_000620045.1.fna
Halomonas ilicicola DSM 19980	GCF_900128925.1	1121942	1121942.GCF_900128925.1.fna
Halomonas lutea DSM 23508	GCF_000378505.1	1121943	1121943.GCF_000378505.1.fna
Hamadaea tsunoensis DSM 44101	GCF_000428945.1	1121946	1121946.GCF_000428945.1.fna
Helcococcus sueciensis DSM 17243	GCF_000423145.1	1121947	1121947.GCF_000423145.1.fna
Hellea balneolensis DSM 19091	GCF_000428525.1	1121948	1121948.GCF_000428525.1.fna
Henriciella marina DSM 19595	GCF_000376805.1	1121949	1121949.GCF_000376805.1.fna
Hespellia stercorisuis DSM 15480	GCF_900142165.1	1121950	1121950.GCF_900142165.1.fna
Humibacter albus DSM 18994	GCF_000421825.1	1121952	1121952.GCF_000421825.1.fna
Hymenobacter aerophilus DSM 13606	GCF_000382225.1	1121953	1121953.GCF_000382225.1.fna
Hymenobacter chitinivorans DSM 11115	GCF_002797555.1	1121954	1121954.GCF_002797555.1.fna
Hymenobacter daecheongensis DSM 21074	GCF_900141805.1	1121955	1121955.GCF_900141805.1.fna
Hymenobacter norwichensis DSM 15439	GCF_000420705.1	1121957	1121957.GCF_000420705.1.fna
Hymenobacter psychrotolerans DSM 18569	GCF_900142395.1	1121959	1121959.GCF_900142395.1.fna
Inquilinus limosus DSM 16000	GCF_000423185.1	1122125	1122125.GCF_000423185.1.fna
Jeotgalicoccus marinus DSM 19772	GCF_000425825.1	1122128	1122128.GCF_000425825.1.fna
Jeotgalicoccus psychrophilus DSM 19085	GCF_000425845.1	1122129	1122129.GCF_000425845.1.fna
Jonesia quinghaiensis DSM 15701	GCF_000423205.1	1122130	1122130.GCF_000423205.1.fna
Kaistia adipata DSM 17808	GCF_000423225.1	1122131	1122131.GCF_000423225.1.fna
Kaistia granuli DSM 23481	GCF_000380505.1	1122132	1122132.GCF_000380505.1.fna
Kaistia soli DSM 19436	GCF_900129325.1	1122133	1122133.GCF_900129325.1.fna
Kangiella aquimarina DSM 16071	GCF_000374105.1	1122134	1122134.GCF_000374105.1.fna
Kiloniella laminariae DSM 19542	GCF_000374005.1	1122135	1122135.GCF_000374005.1.fna
Kordiimonas gwangyangensis DSM 19435 = JCM 12864	GCF_000375545.1	1122137	1122137.GCF_000375545.1.fna
Kribbella catacumbae DSM 19601	GCF_000372465.1	1122138	1122138.GCF_000372465.1.fna
Kushneria aurantia DSM 21353	GCF_000382245.1	1122139	1122139.GCF_000382245.1.fna
Kushneria indalinina DSM 14324	GCF_003385845.1	1122140	1122140.GCF_003385845.1.fna
Lachnobacterium bovis DSM 14045	GCF_900107245.1	1122142	1122142.GCF_900107245.1.fna
Lacticigenium napthae DSM 19658	GCF_000425865.1	1122143	1122143.GCF_000425865.1.fna
Ligilactobacillus ceti DSM 22408	GCF_000423245.1	1122146	1122146.GCF_000423245.1.fna
Liquorilactobacillus nagelii DSM 13675	GCF_019444005.1	1122150	1122150.GCF_019444005.1.fna
Companilactobacillus paralimentarius DSM 13238 = JCM 10415	GCF_001434985.1	1122151	1122151.GCF_001434985.1.fna
Lactobacillus psittaci DSM 15354	GCF_000425905.1	1122152	1122152.GCF_000425905.1.fna
Lactococcus chungangensis CAU 28 = DSM 22330	GCF_002441885.1	1122154	1122154.GCF_002441885.1.fna
Lactonifactor longoviformis DSM 17459	GCF_900129135.1	1122155	1122155.GCF_900129135.1.fna
Lampropedia hyalina DSM 16112	GCF_900129055.1	1122156	1122156.GCF_900129055.1.fna
Leeia oryzae DSM 17879	GCF_000376945.1	1122158	1122158.GCF_000376945.1.fna
Legionella cherrii DSM 19213	GCF_000621385.1	1122160	1122160.GCF_000621385.1.fna
Legionella jamestowniensis DSM 19215	GCF_900114725.1	1122163	1122163.GCF_900114725.1.fna
Legionella shakespearei DSM 23087	GCF_001468025.1	1122169	1122169.GCF_001468025.1.fna
Leucobacter chironomi DSM 19883	GCF_000421845.1	1122175	1122175.GCF_000421845.1.fna
Lewinella cohaerens DSM 23179	GCF_000379805.1	1122176	1122176.GCF_000379805.1.fna
Flavilitoribacter nigricans DSM 23189 = NBRC 102662	GCF_002646595.1	1122177	1122177.GCF_002646595.1.fna
Lewinella persica DSM 23188	GCF_000373105.1	1122179	1122179.GCF_000373105.1.fna
Limimaricola hongkongensis DSM 17492	GCF_000600975.2	1122180	1122180.GCF_000600975.2.fna
Yoonia vestfoldensis DSM 16212	GCF_000382265.1	1122181	1122181.GCF_000382265.1.fna
Longispora albida DSM 44784	GCF_000379825.1	1122182	1122182.GCF_000379825.1.fna
Luteimonas mephitis DSM 12574	GCF_000422305.1	1122183	1122183.GCF_000422305.1.fna
Lutispora thermophila DSM 19022	GCF_900142105.1	1122184	1122184.GCF_900142105.1.fna
Lysobacter concretionis Ko07 = DSM 16239	GCF_000768345.1	1122185	1122185.GCF_000768345.1.fna
Lysobacter spongiicola DSM 21749	GCF_900167055.1	1122188	1122188.GCF_900167055.1.fna
Malonomonas rubra DSM 5091	GCF_900142125.1	1122189	1122189.GCF_900142125.1.fna
Maribacter antarcticus DSM 21422	GCF_000621125.1	1122191	1122191.GCF_000621125.1.fna
Marinactinospora thermotolerans DSM 45154	GCF_900167435.1	1122192	1122192.GCF_900167435.1.fna
Marinimicrobium agarilyticum DSM 16975	GCF_000423345.1	1122194	1122194.GCF_000423345.1.fna
Marinitoga hydrogenitolerans DSM 16785	GCF_900129175.1	1122195	1122195.GCF_900129175.1.fna
Marinobacterium jannaschii DSM 6295	GCF_000620085.1	1122200	1122200.GCF_000620085.1.fna
Marinobacterium litorale DSM 23545	GCF_000428985.1	1122201	1122201.GCF_000428985.1.fna
Marinobacterium rhizophilum DSM 18822	GCF_000378045.1	1122202	1122202.GCF_000378045.1.fna
Marinococcus halotolerans DSM 16375	GCF_000420725.1	1122203	1122203.GCF_000420725.1.fna
Marinococcus luteus	GCF_900106595.1	1122204	1122204.GCF_900106595.1.fna
Marinomonas polaris DSM 16579	GCF_900129155.1	1122206	1122206.GCF_900129155.1.fna
Marinomonas ushuaiensis DSM 15871	GCF_000521805.1	1122207	1122207.GCF_000521805.1.fna
Marinoscillum furvescens DSM 4134	GCF_003386095.1	1122208	1122208.GCF_003386095.1.fna
Marinospirillum alkaliphilum DSM 21637	GCF_900119735.1	1122209	1122209.GCF_900119735.1.fna
Marinospirillum insulare DSM 21763	GCF_000686905.1	1122211	1122211.GCF_000686905.1.fna
Marinospirillum minutulum DSM 6287	GCF_000422325.1	1122212	1122212.GCF_000422325.1.fna
Martelella mediterranea DSM 17316	GCF_002043005.1	1122214	1122214.GCF_002043005.1.fna
Massilia niastensis DSM 21313	GCF_000382345.1	1122215	1122215.GCF_000382345.1.fna
Megamonas rupellensis DSM 19944	GCF_000378365.1	1122217	1122217.GCF_000378365.1.fna
Neomegalonema perideroedes DSM 15528	GCF_000374145.1	1122218	1122218.GCF_000374145.1.fna
Megasphaera cerevisiae DSM 20462	GCF_900167325.1	1122219	1122219.GCF_900167325.1.fna
Meiothermus cerbereus DSM 11376	GCF_000620065.1	1122221	1122221.GCF_000620065.1.fna
Calidithermus timidus DSM 17022	GCF_000373205.1	1122223	1122223.GCF_000373205.1.fna
Mesoflavibacter zeaxanthinifaciens DSM 18436	GCF_000422365.1	1122225	1122225.GCF_000422365.1.fna
Alloscardovia criceti DSM 17774	GCF_000376885.1	1122228	1122228.GCF_000376885.1.fna
Methanobrevibacter gottschalkii DSM 11977	GCF_003814835.1	1122229	1122229.GCF_003814835.1.fna
Methanocorpusculum bavaricum DSM 4179	GCF_000430905.1	1122230	1122230.GCF_000430905.1.fna
Methermicoccus shengliensis DSM 18856	GCF_000711905.1	1122233	1122233.GCF_000711905.1.fna
Methylophilus methylotrophus DSM 46235 = ATCC 53528	GCF_000378225.1	1122236	1122236.GCF_000378225.1.fna
Microbacterium gubbeenense DSM 15944	GCF_000422745.1	1122237	1122237.GCF_000422745.1.fna
Microbacterium indicum DSM 19969	GCF_000422385.1	1122238	1122238.GCF_000422385.1.fna
Microbacterium luticocti DSM 19459	GCF_000422405.1	1122239	1122239.GCF_000422405.1.fna
Moorella mulderi DSM 14980	GCF_001594015.1	1122241	1122241.GCF_001594015.1.fna
Moraxella boevrei DSM 14165	GCF_000379845.1	1122243	1122243.GCF_000379845.1.fna
Mycolicibacterium hassiacum DSM 44199	GCF_900603025.1	1122247	1122247.GCF_900603025.1.fna
Mycoplasmopsis gallinarum DSM 19816	GCF_000621085.1	1122248	1122248.GCF_000621085.1.fna
Mycoplasmopsis sturni DSM 22021	GCF_000701485.1	1122249	1122249.GCF_000701485.1.fna
Marinospirillum celere	GCF_900112235.1	1122252	1122252.GCF_900112235.1.fna
Phreatobacter oligotrophus	GCF_003046185.1	1122261	1122261.GCF_003046185.1.fna
Chryseobacterium joostei	GCF_003815775.1	112234	112234.GCF_003815775.1.fna
Seinonella peptonophila	GCF_900129355.1	112248	112248.GCF_900129355.1.fna
Neptunomonas japonica DSM 18939	GCF_000422765.1	1122599	1122599.GCF_000422765.1.fna
Nereida ignava DSM 16309	GCF_900114125.1	1122600	1122600.GCF_900114125.1.fna
Nesterenkonia alba DSM 19423	GCF_000421745.1	1122602	1122602.GCF_000421745.1.fna
Nevskia ramosa DSM 11499	GCF_000420645.1	1122603	1122603.GCF_000420645.1.fna
Nevskia soli DSM 19509	GCF_000711955.1	1122604	1122604.GCF_000711955.1.fna
Niabella aurantiaca DSM 17617	GCF_000374125.1	1122605	1122605.GCF_000374125.1.fna
Nisaea denitrificans DSM 18348	GCF_000426505.1	1122607	1122607.GCF_000426505.1.fna
Nocardioides alkalitolerans DSM 16699	GCF_000426525.1	1122608	1122608.GCF_000426525.1.fna
Nocardioides halotolerans DSM 19273	GCF_000422805.1	1122609	1122609.GCF_000422805.1.fna
Nocardioides insulae DSM 17944	GCF_000422825.1	1122610	1122610.GCF_000422825.1.fna
Nonomuraea coxensis DSM 45129	GCF_019397265.1	1122611	1122611.GCF_019397265.1.fna
Novosphingobium acidiphilum DSM 19966	GCF_000429005.1	1122612	1122612.GCF_000429005.1.fna
Oceanicaulis alexandrii DSM 11625	GCF_000420265.1	1122613	1122613.GCF_000420265.1.fna
Pseudooceanicola nanhaiensis DSM 18065	GCF_000688295.1	1122614	1122614.GCF_000688295.1.fna
Oceanobacter kriegii DSM 6294	GCF_000422845.1	1122615	1122615.GCF_000422845.1.fna
Oceanospirillum beijerinckii DSM 7166	GCF_000422425.1	1122616	1122616.GCF_000422425.1.fna
Oceanospirillum maris DSM 6286	GCF_000422865.1	1122617	1122617.GCF_000422865.1.fna
Oligella ureolytica DSM 18253	GCF_000373745.1	1122619	1122619.GCF_000373745.1.fna
Olivibacter sitiensis DSM 17696	GCF_000427965.1	1122621	1122621.GCF_000427965.1.fna
Ornithinimicrobium pekingense DSM 21552	GCF_000421185.1	1122622	1122622.GCF_000421185.1.fna
Ottowia thiooxydans DSM 14619	GCF_000422885.1	1122623	1122623.GCF_000422885.1.fna
Paenibacillus alginolyticus DSM 5050 = NBRC 15375	GCF_004000725.1	1122915	1122915.GCF_004000725.1.fna
Paenibacillus assamensis DSM 18201	GCF_000422445.1	1122916	1122916.GCF_000422445.1.fna
Paenibacillus daejeonensis DSM 15491	GCF_000378385.1	1122917	1122917.GCF_000378385.1.fna
Paenibacillus fonticola DSM 21315	GCF_000381905.1	1122918	1122918.GCF_000381905.1.fna
Paenibacillus ginsengihumi DSM 21568	GCF_000380965.1	1122919	1122919.GCF_000380965.1.fna
Paenibacillus harenae DSM 16969	GCF_000422465.1	1122920	1122920.GCF_000422465.1.fna
Paenibacillus massiliensis 2301065 = DSM 16942	GCF_000377505.1	1122921	1122921.GCF_000377505.1.fna
Paenibacillus pinihumi DSM 23905 = JCM 16419	GCF_000422505.1	1122924	1122924.GCF_000422505.1.fna
Paenibacillus sanguinis 2301083 = DSM 16941	GCF_000374825.1	1122925	1122925.GCF_000374825.1.fna
Paenibacillus taiwanensis DSM 18679	GCF_000425125.1	1122926	1122926.GCF_000425125.1.fna
Paenibacillus terrigena DSM 21567	GCF_000374845.1	1122927	1122927.GCF_000374845.1.fna
Papillibacter cinnamivorans DSM 12816	GCF_900176335.1	1122930	1122930.GCF_900176335.1.fna
Parasporobacterium paucivorans DSM 15970	GCF_900141895.1	1122934	1122934.GCF_900141895.1.fna
Pasteurella langaaensis DSM 22999	GCF_003096995.1	1122935	1122935.GCF_003096995.1.fna
Patulibacter americanus DSM 16676	GCF_000420025.1	1122939	1122939.GCF_000420025.1.fna
Paucisalibacillus globulus DSM 18846	GCF_000482485.1	1122940	1122940.GCF_000482485.1.fna
Pelobacter seleniigenes DSM 18267	GCF_000711225.1	1122946	1122946.GCF_000711225.1.fna
Perlucidibaca piscinae DSM 21586	GCF_000420045.1	1122951	1122951.GCF_000420045.1.fna
Petrotoga halophila DSM 16923	GCF_002924615.1	1122953	1122953.GCF_002924615.1.fna
Petrotoga mexicana DSM 14811	GCF_002895565.1	1122954	1122954.GCF_002895565.1.fna
Petrotoga olearia DSM 13574	GCF_002895525.1	1122955	1122955.GCF_002895525.1.fna
Petrotoga sibirica DSM 13575	GCF_002924625.1	1122956	1122956.GCF_002924625.1.fna
Photorhabdus australis DSM 17609	GCF_000711895.1	1122960	1122960.GCF_000711895.1.fna
Picrophilus oshimae DSM 9789	GCF_900176435.1	1122961	1122961.GCF_900176435.1.fna
Pleomorphomonas koreensis DSM 23070	GCF_000425185.1	1122962	1122962.GCF_000425185.1.fna
Pleomorphomonas oryzae DSM 16300	GCF_000422965.1	1122963	1122963.GCF_000422965.1.fna
Pontibacter roseus DSM 17521	GCF_000373265.1	1122967	1122967.GCF_000373265.1.fna
Erythrobacter cryptus DSM 12079	GCF_000422985.1	1122970	1122970.GCF_000422985.1.fna
Porphyromonas bennonis DSM 23058 = JCM 16335	GCF_000375645.1	1122971	1122971.GCF_000375645.1.fna
Porphyromonas macacae DSM 20710 = JCM 13914	GCF_000379945.1	1122974	1122974.GCF_000379945.1.fna
Porphyromonas somerae DSM 23386	GCF_000372405.1	1122975	1122975.GCF_000372405.1.fna
Porphyromonas uenonis DSM 23387 = JCM 13868	GCF_000482365.1	1122976	1122976.GCF_000482365.1.fna
Prevotella albensis DSM 11370 = JCM 12258	GCF_000426565.1	1122978	1122978.GCF_000426565.1.fna
Prevotella corporis DSM 18810 = JCM 8529	GCF_000430525.1	1122981	1122981.GCF_000430525.1.fna
Prevotella falsenii DSM 22864 = JCM 15124	GCF_000613945.1	1122983	1122983.GCF_000613945.1.fna
Prevotella loescheii DSM 19665 = JCM 12249 = ATCC 15930	GCF_000378085.1	1122985	1122985.GCF_000378085.1.fna
Prevotella paludivivens DSM 17968 = JCM 13650	GCF_000373185.1	1122990	1122990.GCF_000373185.1.fna
Prevotella shahii DSM 15611 = JCM 12083	GCF_003201715.1	1122991	1122991.GCF_003201715.1.fna
Prevotella veroralis DSM 19559 = JCM 6290	GCF_000377625.1	1122993	1122993.GCF_000377625.1.fna
Acidipropionibacterium thoenii DSM 20276	GCF_000423445.1	1122998	1122998.GCF_000423445.1.fna
Propionicicella superfundia DSM 22317	GCF_000423465.1	1122999	1122999.GCF_000423465.1.fna
Propionispora hippei DSM 15287	GCF_900141835.1	1123003	1123003.GCF_900141835.1.fna
Proteiniphilum acetatigenes DSM 18083	GCF_000380985.1	1123008	1123008.GCF_000380985.1.fna
Proteocatella sphenisci DSM 23131	GCF_000423525.1	1123009	1123009.GCF_000423525.1.fna
Pseudoalteromonas denitrificans DSM 6059	GCF_900112265.1	1123010	1123010.GCF_900112265.1.fna
Pseudobutyrivibrio ruminis DSM 9787	GCF_900218035.1	1123011	1123011.GCF_900218035.1.fna
Pseudobutyrivibrio xylanivorans DSM 14809	GCF_900141825.1	1123012	1123012.GCF_900141825.1.fna
Pseudoclavibacter soli DSM 23366	GCF_000423505.1	1123013	1123013.GCF_000423505.1.fna
Pseudogulbenkiania subflava DSM 22618	GCF_900177275.1	1123014	1123014.GCF_900177275.1.fna
Pseudomonas resinovorans DSM 21078	GCF_000423545.1	1123020	1123020.GCF_000423545.1.fna
Pseudonocardia acaciae DSM 45401	GCF_000620785.1	1123023	1123023.GCF_000620785.1.fna
Pseudonocardia asaccharolytica DSM 44247 = NBRC 16224	GCF_000423625.1	1123024	1123024.GCF_000423625.1.fna
Pseudonocardia spinosispora DSM 44797	GCF_000429025.1	1123025	1123025.GCF_000429025.1.fna
Pseudorhodobacter ferrugineus DSM 5888	GCF_000420745.1	1123027	1123027.GCF_000420745.1.fna
Pseudoxanthobacter soli DSM 19599	GCF_900148505.1	1123029	1123029.GCF_900148505.1.fna
Pseudoxanthomonas kalamensis DSM 18571	GCF_010211745.1	1123030	1123030.GCF_010211745.1.fna
Psychrilyobacter atlanticus DSM 19335	GCF_000426625.1	1123032	1123032.GCF_000426625.1.fna
Psychroflexus tropicus DSM 15496	GCF_000378765.1	1123035	1123035.GCF_000378765.1.fna
Psychromonas arctica DSM 14288	GCF_000482725.1	1123036	1123036.GCF_000482725.1.fna
Psychroserpens burtonensis DSM 12212	GCF_000425305.1	1123037	1123037.GCF_000425305.1.fna
Photorhabdus stackebrandtii	GCF_011189495.1	1123042	1123042.GCF_011189495.1.fna
Telmatocola sphagniphila	GCF_018398935.1	1123043	1123043.GCF_018398935.1.fna
Rheinheimera baltica DSM 14885	GCF_000425345.1	1123053	1123053.GCF_000425345.1.fna
Arsukibacterium perlucidum DSM 18276	GCF_000382165.1	1123054	1123054.GCF_000382165.1.fna
Pararheinheimera texasensis DSM 17496	GCF_000711985.1	1123055	1123055.GCF_000711985.1.fna
Rhodonellum psychrophilum GCM71 = DSM 17998	GCF_000473765.1	1123057	1123057.GCF_000473765.1.fna
Riemerella columbina DSM 16469	GCF_000374405.1	1123058	1123058.GCF_000374405.1.fna
Robiginitomaculum antarcticum DSM 21748	GCF_000365025.1	1123059	1123059.GCF_000365025.1.fna
Roseomonas aerilata DSM 19363	GCF_000711725.1	1123060	1123060.GCF_000711725.1.fna
Roseomonas stagni DSM 19981	GCF_900114315.1	1123062	1123062.GCF_900114315.1.fna
Ruania albidiflava DSM 18029	GCF_000421225.1	1123065	1123065.GCF_000421225.1.fna
Rubellimicrobium thermophilum DSM 16684	GCF_000442315.1	1123069	1123069.GCF_000442315.1.fna
Rubritalea marina DSM 17716	GCF_000378105.1	1123070	1123070.GCF_000378105.1.fna
Rubritalea squalenifaciens DSM 18772	GCF_900141815.1	1123071	1123071.GCF_900141815.1.fna
Rubritepida flocculans DSM 14296	GCF_000425365.1	1123072	1123072.GCF_000425365.1.fna
Rudaea cellulosilytica DSM 22992	GCF_000378125.1	1123073	1123073.GCF_000378125.1.fna
Runella limosa DSM 17973	GCF_000482465.1	1123077	1123077.GCF_000482465.1.fna
Runella zeae DSM 19591	GCF_000423565.1	1123078	1123078.GCF_000423565.1.fna
Saccharibacillus kuerlensis DSM 22868	GCF_000378145.1	1123226	1123226.GCF_000378145.1.fna
Saccharibacter floricola DSM 15669	GCF_000378165.1	1123227	1123227.GCF_000378165.1.fna
Saccharospirillum impatiens DSM 12546	GCF_000423605.1	1123228	1123228.GCF_000423605.1.fna
Salinarimonas rosea DSM 21201	GCF_000429045.1	1123229	1123229.GCF_000429045.1.fna
Salinicoccus albus DSM 19776	GCF_000385175.1	1123230	1123230.GCF_000385175.1.fna
Salinicoccus alkaliphilus DSM 16010	GCF_900142805.1	1123231	1123231.GCF_900142805.1.fna
Salinicoccus luteus DSM 17002	GCF_000712035.1	1123233	1123233.GCF_000712035.1.fna
Salinimicrobium terrae DSM 17865	GCF_000424665.1	1123234	1123234.GCF_000424665.1.fna
Salinimicrobium xinjiangense DSM 19287	GCF_000423585.1	1123235	1123235.GCF_000423585.1.fna
Salinimonas chungwhensis DSM 16280	GCF_000378185.1	1123236	1123236.GCF_000378185.1.fna
Salipiger mucosus DSM 16094	GCF_000442255.1	1123237	1123237.GCF_000442255.1.fna
Salsuginibacillus kocurii DSM 18087	GCF_000377705.1	1123239	1123239.GCF_000377705.1.fna
Sandarakinorhabdus limnophila DSM 17366	GCF_000420765.1	1123240	1123240.GCF_000420765.1.fna
Nakamurella lactea DSM 19367	GCF_000426645.1	1123241	1123241.GCF_000426645.1.fna
Schlesneria paludicola DSM 18645	GCF_000255655.1	1123242	1123242.GCF_000255655.1.fna
Schwartzia succinivorans DSM 10502	GCF_900129225.1	1123243	1123243.GCF_900129225.1.fna
Sciscionella marina DSM 45152	GCF_000379465.1	1123244	1123244.GCF_000379465.1.fna
Sedimentibacter hydroxybenzoicus DSM 7310	GCF_013403245.1	1123245	1123245.GCF_013403245.1.fna
Sediminimonas qiaohouensis DSM 21189	GCF_000423645.1	1123247	1123247.GCF_000423645.1.fna
Segetibacter koreensis DSM 18137	GCF_000374045.1	1123248	1123248.GCF_000374045.1.fna
Selenomonas bovis DSM 23594	GCF_000381005.1	1123250	1123250.GCF_000381005.1.fna
Serinicoccus marinus DSM 15273	GCF_000421245.1	1123251	1123251.GCF_000421245.1.fna
Shimazuella kribbensis DSM 45090	GCF_000428065.1	1123252	1123252.GCF_000428065.1.fna
Silanimonas lenta DSM 16282	GCF_000429065.1	1123253	1123253.GCF_000429065.1.fna
Simplicispira psychrophila DSM 11588	GCF_000688255.1	1123255	1123255.GCF_000688255.1.fna
Solimonas variicoloris DSM 15731	GCF_000382285.1	1123256	1123256.GCF_000382285.1.fna
Solimonas flava DSM 18980	GCF_000426685.1	1123257	1123257.GCF_000426685.1.fna
Smaragdicoccus niigatensis DSM 44881 = NBRC 103563	GCF_000380645.1	1123258	1123258.GCF_000380645.1.fna
Solimonas soli DSM 21787	GCF_000474945.1	1123261	1123261.GCF_000474945.1.fna
Solirubrobacter soli DSM 22325	GCF_000423665.1	1123262	1123262.GCF_000423665.1.fna
Solobacterium moorei DSM 22971	GCF_000425005.1	1123263	1123263.GCF_000425005.1.fna
Sphingomonas astaxanthinifaciens DSM 22298	GCF_000711715.1	1123267	1123267.GCF_000711715.1.fna
Sphingomonas jaspsi DSM 18422	GCF_000585415.1	1123268	1123268.GCF_000585415.1.fna
Sphingomonas sanxanigenens DSM 19645 = NX02	GCF_000512205.2	1123269	1123269.GCF_000512205.2.fna
Novosphingopyxis baekryungensis DSM 16222	GCF_000420305.1	1123270	1123270.GCF_000420305.1.fna
Parasphingorhabdus litoris DSM 22379	GCF_020906275.1	1123271	1123271.GCF_020906275.1.fna
Parasphingorhabdus marina DSM 22363	GCF_900128895.1	1123272	1123272.GCF_900128895.1.fna
Sediminispirochaeta bajacaliforniensis DSM 16054	GCF_000378205.1	1123274	1123274.GCF_000378205.1.fna
Spirochaeta cellobiosiphila DSM 17781	GCF_000426705.1	1123275	1123275.GCF_000426705.1.fna
Spirosoma luteum DSM 19990	GCF_000374065.1	1123276	1123276.GCF_000374065.1.fna
Spirosoma panaciterrae DSM 21099	GCF_000374025.1	1123277	1123277.GCF_000374025.1.fna
Spirosoma spitsbergense DSM 19989	GCF_000374085.1	1123278	1123278.GCF_000374085.1.fna
Spongiibacter tropicus DSM 19543	GCF_000420325.1	1123279	1123279.GCF_000420325.1.fna
Sporobacter termitidis DSM 10068	GCF_900130065.1	1123282	1123282.GCF_900130065.1.fna
Sporolactobacillus vineae DSM 21990 = SL153	GCF_000246965.1	1123284	1123284.GCF_000246965.1.fna
Sporolituus thermophilus DSM 23256	GCF_900102435.1	1123285	1123285.GCF_900102435.1.fna
Sporomusa ovata DSM 2662	GCF_000445445.1	1123288	1123288.GCF_000445445.1.fna
Sporomusa silvacetica DSM 10669	GCF_002257705.1	1123289	1123289.GCF_002257705.1.fna
Pelosinus propionicus DSM 13327	GCF_900114615.1	1123291	1123291.GCF_900114615.1.fna
Stappia stellulata DSM 5886	GCF_000423705.1	1123294	1123294.GCF_000423705.1.fna
Stenoxybacter acetivorans DSM 19021	GCF_000745895.1	1123296	1123296.GCF_000745895.1.fna
Streptococcus caballi DSM 19004	GCF_000379985.1	1123298	1123298.GCF_000379985.1.fna
Streptococcus castoreus DSM 17536	GCF_000425025.1	1123299	1123299.GCF_000425025.1.fna
Streptococcus devriesei DSM 19639	GCF_000423725.1	1123300	1123300.GCF_000423725.1.fna
Streptococcus didelphis DSM 15616	GCF_000380005.1	1123301	1123301.GCF_000380005.1.fna
Streptococcus entericus DSM 14446	GCF_000380025.1	1123302	1123302.GCF_000380025.1.fna
Streptococcus hyovaginalis DSM 12219	GCF_000420785.1	1123305	1123305.GCF_000420785.1.fna
Streptococcus marimammalium DSM 18627	GCF_000380045.1	1123306	1123306.GCF_000380045.1.fna
Streptococcus minor DSM 17118	GCF_000377005.1	1123309	1123309.GCF_000377005.1.fna
Planococcus koreensis	GCF_014202615.1	112331	112331.GCF_014202615.1.fna
Streptococcus orisratti DSM 15617	GCF_000380105.1	1123311	1123311.GCF_000380105.1.fna
Streptococcus ovis DSM 16829	GCF_000380125.1	1123312	1123312.GCF_000380125.1.fna
Streptococcus plurextorum DSM 22810	GCF_000423745.1	1123314	1123314.GCF_000423745.1.fna
Streptococcus porci DSM 23759	GCF_000423765.1	1123315	1123315.GCF_000423765.1.fna
Streptococcus thoraltensis DSM 12221	GCF_000380145.1	1123318	1123318.GCF_000380145.1.fna
Streptomyces flavidovirens DSM 40150	GCF_000429085.1	1123319	1123319.GCF_000429085.1.fna
Embleya scabrispora DSM 41855	GCF_000372745.1	1123320	1123320.GCF_000372745.1.fna
Streptomyces sulphureus DSM 40104	GCF_000381025.1	1123321	1123321.GCF_000381025.1.fna
Streptomyces vitaminophilus DSM 41686	GCF_000380165.1	1123322	1123322.GCF_000380165.1.fna
Succiniclasticum ruminis DSM 9236	GCF_900112895.1	1123323	1123323.GCF_900112895.1.fna
Sulfurihydrogenibium subterraneum DSM 15120	GCF_000619805.1	1123325	1123325.GCF_000619805.1.fna
Sulfurospirillum arcachonense DSM 9755	GCF_000597725.1	1123326	1123326.GCF_000597725.1.fna
Tenacibaculum ovolyticum DSM 18103	GCF_000430545.1	1123347	1123347.GCF_000430545.1.fna
Tepidibacter formicigenes DSM 15518	GCF_900142235.1	1123349	1123349.GCF_900142235.1.fna
Tepidibacter thalassicus DSM 15285	GCF_900129915.1	1123350	1123350.GCF_900129915.1.fna
Tepidimicrobium xylanilyticum	GCF_900106765.1	1123352	1123352.GCF_900106765.1.fna
Tepidiphilus margaritifer DSM 15129	GCF_000425565.1	1123354	1123354.GCF_000425565.1.fna
Terasakiella pusilla DSM 6293	GCF_000688235.1	1123355	1123355.GCF_000688235.1.fna
Terrimonas ferruginea DSM 30193	GCF_000425585.1	1123356	1123356.GCF_000425585.1.fna
Tessaracoccus bendigoensis DSM 12906	GCF_900141915.1	1123357	1123357.GCF_900141915.1.fna
Tetragenococcus muriaticus DSM 15685	GCF_000423785.1	1123359	1123359.GCF_000423785.1.fna
Litoreibacter arenae DSM 19593	GCF_000442275.2	1123360	1123360.GCF_000442275.2.fna
Thalassobaculum litoreum DSM 18839	GCF_900102465.1	1123362	1123362.GCF_900102465.1.fna
Thalassobaculum salexigens DSM 19539	GCF_000423805.1	1123364	1123364.GCF_000423805.1.fna
Thalassospira lucentensis MCCC 1A00383 = DSM 14000	GCF_000421265.1	1123365	1123365.GCF_000421265.1.fna
Thauera linaloolentis 47Lol = DSM 12138	GCF_000621305.1	1123367	1123367.GCF_000621305.1.fna
Thermithiobacillus tepidarius DSM 3134	GCF_000423825.1	1123368	1123368.GCF_000423825.1.fna
Thermoanaerobacter uzonensis DSM 18761	GCF_900129115.1	1123369	1123369.GCF_900129115.1.fna
Thermodesulfatator atlanticus DSM 21156	GCF_000421585.1	1123371	1123371.GCF_000421585.1.fna
Thermodesulfobacterium hveragerdense DSM 12571	GCF_000423845.1	1123372	1123372.GCF_000423845.1.fna
Thermodesulfobacterium thermophilum DSM 1276	GCF_000421605.1	1123373	1123373.GCF_000421605.1.fna
Thermodesulfovibrio islandicus DSM 12570	GCF_000482825.1	1123375	1123375.GCF_000482825.1.fna
Thermodesulfovibrio thiophilus DSM 17215	GCF_000423865.1	1123376	1123376.GCF_000423865.1.fna
Thermosipho atlanticus DSM 15807	GCF_900129985.1	1123380	1123380.GCF_900129985.1.fna
Thermosyntropha lipolytica DSM 11003	GCF_900129805.1	1123382	1123382.GCF_900129805.1.fna
Pseudothermotoga elfii DSM 9442 = NBRC 107921	GCF_000504085.1	1123383	1123383.GCF_000504085.1.fna
Pseudothermotoga hypogea DSM 11164 = NBRC 106472	GCF_000504105.1	1123384	1123384.GCF_000504105.1.fna
Thermus antranikianii DSM 12462	GCF_000423905.1	1123386	1123386.GCF_000423905.1.fna
Thermus igniterrae ATCC 700962	GCF_000376265.1	1123388	1123388.GCF_000376265.1.fna
Thermus islandicus DSM 21543	GCF_000421625.1	1123389	1123389.GCF_000421625.1.fna
Thermus oshimai DSM 12092	GCF_000373145.1	1123390	1123390.GCF_000373145.1.fna
Thiobacillus denitrificans DSM 12475	GCF_000376425.1	1123392	1123392.GCF_000376425.1.fna
Thiobacillus thioparus DSM 505	GCF_000373385.1	1123393	1123393.GCF_000373385.1.fna
Thiohalospira halophila DSM 15071	GCF_900112605.1	1123397	1123397.GCF_900112605.1.fna
Thiolinea disciformis DSM 14473	GCF_000371925.1	1123399	1123399.GCF_000371925.1.fna
Thiofilum flexile DSM 14609	GCF_000380185.1	1123400	1123400.GCF_000380185.1.fna
Thiothrix lacustris DSM 21227	GCF_000621325.1	1123401	1123401.GCF_000621325.1.fna
Thorsellia anophelis DSM 18579	GCF_900111395.1	1123402	1123402.GCF_900111395.1.fna
Tissierella creatinophila DSM 6911	GCF_001940565.1	1123403	1123403.GCF_001940565.1.fna
Tuberibacillus calidus DSM 17572	GCF_000430685.1	1123405	1123405.GCF_000430685.1.fna
Uliginosibacterium gangwonense DSM 18521	GCF_000373965.1	1123487	1123487.GCF_000373965.1.fna
Varibaculum cambriense DSM 15806	GCF_000420065.1	1123488	1123488.GCF_000420065.1.fna
Veillonella magna DSM 19857	GCF_000428745.1	1123489	1123489.GCF_000428745.1.fna
Veillonella montpellierensis DSM 17217	GCF_000426745.1	1123490	1123490.GCF_000426745.1.fna
Vibrio litoralis DSM 17657	GCF_000426765.1	1123493	1123493.GCF_000426765.1.fna
Vibrio pacinii DSM 19139	GCF_000711795.1	1123494	1123494.GCF_000711795.1.fna
Vibrio rhizosphaerae DSM 18581	GCF_000711805.1	1123497	1123497.GCF_000711805.1.fna
Vibrio ruber DSM 16370	GCF_900163965.1	1123498	1123498.GCF_900163965.1.fna
Vitreoscilla stercoraria DSM 513	GCF_000382305.1	1123499	1123499.GCF_000382305.1.fna
Weissella halotolerans DSM 20190	GCF_000420365.1	1123500	1123500.GCF_000420365.1.fna
Woodsholea maritima DSM 17123	GCF_000382325.1	1123503	1123503.GCF_000382325.1.fna
Xenophilus azovorans DSM 13620	GCF_000745855.1	1123504	1123504.GCF_000745855.1.fna
Yaniella halotolerans DSM 15476	GCF_000420805.1	1123507	1123507.GCF_000420805.1.fna
Zavarzinella formosa DSM 19928	GCF_000255705.1	1123508	1123508.GCF_000255705.1.fna
Propionispira raffinosivorans DSM 20765	GCF_000381065.1	1123511	1123511.GCF_000381065.1.fna
Thiomicrorhabdus arctica DSM 13458	GCF_000381085.1	1123514	1123514.GCF_000381085.1.fna
Thiomicrorhabdus chilensis DSM 12352	GCF_000483485.1	1123515	1123515.GCF_000483485.1.fna
Hydrogenovibrio halophilus DSM 15072	GCF_000384235.1	1123516	1123516.GCF_000384235.1.fna
Thiomicrospira pelophila DSM 1534	GCF_000711195.1	1123517	1123517.GCF_000711195.1.fna
Thiomicrorhabdus sp. Kp2	GCF_000478585.1	1123518	1123518.GCF_000478585.1.fna
Lacticaseibacillus porcinae	GCF_003946305.1	1123687	1123687.GCF_003946305.1.fna
Yoonia litorea	GCF_900114675.1	1123755	1123755.GCF_900114675.1.fna
Marivita geojedonensis	GCF_002115805.1	1123756	1123756.GCF_002115805.1.fna
Halomonas sp. QHL1	GCF_001882345.1	1123773	1123773.GCF_001882345.1.fna
Amycolatopsis rubida	GCF_900115345.1	112413	112413.GCF_900115345.1.fna
Flavobacterium fontis	GCF_900129405.1	1124188	1124188.GCF_900129405.1.fna
Kribbella soli	GCF_004331345.1	1124743	1124743.GCF_004331345.1.fna
Kribbella sindirgiensis	GCF_004331435.1	1124744	1124744.GCF_004331435.1.fna
Nonomuraea muscovyensis	GCF_014207745.1	1124761	1124761.GCF_014207745.1.fna
Nafulsella turpanensis ZLM-10	GCF_000346615.1	1124780	1124780.GCF_000346615.1.fna
Chryseobacterium carnipullorum	GCF_003815695.1	1124835	1124835.GCF_003815695.1.fna
Treponema sp. JC4	GCF_000260795.1	1124982	1124982.GCF_000260795.1.fna
Pseudomonas protegens CHA0	GCF_900560965.1	1124983	1124983.GCF_900560965.1.fna
Candidatus Pseudothioglobus singularis PS1	GCF_001281385.1	1125411	1125411.GCF_001281385.1.fna
Pseudomonas sp. P179	GCF_000478485.2	1125698	1125698.GCF_000478485.2.fna
Treponema maltophilum ATCC 51939	GCF_000413055.1	1125699	1125699.GCF_000413055.1.fna
Treponema medium ATCC 700293	GCF_000413035.1	1125700	1125700.GCF_000413035.1.fna
Treponema vincentii F0403	GCF_000412995.1	1125702	1125702.GCF_000412995.1.fna
Capnocytophaga sp. oral taxon 335 str. F0486	GCF_000277665.1	1125720	1125720.GCF_000277665.1.fna
Capnocytophaga sp. oral taxon 412 str. F0487	GCF_000271925.1	1125721	1125721.GCF_000271925.1.fna
Porphyromonas sp. oral taxon 279 str. F0450	GCF_000292995.1	1125723	1125723.GCF_000292995.1.fna
Treponema socranskii subsp. socranskii VPI DR56BR1116 = ATCC 35536	GCF_000468115.1	1125725	1125725.GCF_000468115.1.fna
Paraglaciecola agarilytica NO2	GCF_000314935.1	1125747	1125747.GCF_000314935.1.fna
Corynebacterium pyruviciproducens ATCC BAA-1742	GCF_000411375.1	1125779	1125779.GCF_000411375.1.fna
Pseudorhizobium banfieldiae	GCF_000967425.1	1125847	1125847.GCF_000967425.1.fna
Deferrisoma camini S3R1	GCF_000526155.1	1125863	1125863.GCF_000526155.1.fna
Halpernia frigidisoli	GCF_900113805.1	1125876	1125876.GCF_900113805.1.fna
Polycladomyces abyssicola	GCF_018326425.1	1125966	1125966.GCF_018326425.1.fna
Brevibacillus fulvus	GCF_016908525.1	1125967	1125967.GCF_016908525.1.fna
Amycolatopsis alba DSM 44262	GCF_000384215.1	1125972	1125972.GCF_000384215.1.fna
Bosea sp. 117	GCF_000702305.1	1125973	1125973.GCF_000702305.1.fna
Thermoanaerobacter indiensis BSB-33	GCF_000373165.1	1125975	1125975.GCF_000373165.1.fna
Pseudomonas sp. PAMC 25886	GCF_000242655.1	1125977	1125977.GCF_000242655.1.fna
Rhizobium sp. PDO1-076	GCF_000247475.1	1125979	1125979.GCF_000247475.1.fna
Salinirubrum litoreum	GCF_020567425.1	1126234	1126234.GCF_020567425.1.fna
Halorussus ruber	GCF_004765785.1	1126238	1126238.GCF_004765785.1.fna
Halorussus amylolyticus	GCF_004143485.2	1126242	1126242.GCF_004143485.2.fna
Haloplanus salinus	GCF_003336245.1	1126245	1126245.GCF_003336245.1.fna
Bradyrhizobium sp. DOA1	GCF_001593325.1	1126616	1126616.GCF_001593325.1.fna
Bradyrhizobium sp. DOA9	GCF_000617845.2	1126627	1126627.GCF_000617845.2.fna
Paenibacillus beijingensis	GCF_000961095.1	1126833	1126833.GCF_000961095.1.fna
Nocardia cyriacigeorgica GUH-2	GCF_000284035.1	1127134	1127134.GCF_000284035.1.fna
Aliiglaciecola lipolytica E3	GCF_000314975.1	1127673	1127673.GCF_000314975.1.fna
Actinomyces sp. oral taxon 181 str. F0379	GCF_000318335.2	1127690	1127690.GCF_000318335.2.fna
Capnocytophaga sp. oral taxon 324 str. F0483	GCF_000318315.2	1127691	1127691.GCF_000318315.2.fna
Capnocytophaga sp. oral taxon 332 str. F0381	GCF_000318275.2	1127692	1127692.GCF_000318275.2.fna
Capnocytophaga sp. oral taxon 380 str. F0488	GCF_000318255.2	1127693	1127693.GCF_000318255.2.fna
Neisseria sp. oral taxon 020 str. F0370	GCF_000318235.2	1127694	1127694.GCF_000318235.2.fna
Selenomonas sp. oral taxon 138 str. F0429	GCF_000318175.2	1127695	1127695.GCF_000318175.2.fna
Porphyromonas catoniae F0037	GCF_000318215.2	1127696	1127696.GCF_000318215.2.fna
Prevotella saccharolytica F0055	GCF_000318195.2	1127699	1127699.GCF_000318195.2.fna
Bacillus sp. 5B6	GCF_000259405.1	1127743	1127743.GCF_000259405.1.fna
Bacillus sp. JS	GCF_000259365.1	1127744	1127744.GCF_000259365.1.fna
Bradyrhizobium sp. CCBAU 43298	GCF_000261685.1	1128178	1128178.GCF_000261685.1.fna
Bradyrhizobium sp. CCBAU 15615	GCF_000261725.1	1128179	1128179.GCF_000261725.1.fna
Bradyrhizobium sp. CCBAU 15635	GCF_000261745.1	1128180	1128180.GCF_000261745.1.fna
Sinorhizobium fredii CCBAU 25509	GCF_003177055.1	1128330	1128330.GCF_003177055.1.fna
Gottschalkia acidurici 9a	GCF_000299355.1	1128398	1128398.GCF_000299355.1.fna
Amycolatopsis cihanbeyliensis	GCF_006715045.1	1128664	1128664.GCF_006715045.1.fna
Lentzea nigeriaca	GCF_016907955.1	1128665	1128665.GCF_016907955.1.fna
Microvirga makkahensis	GCF_009830105.1	1128670	1128670.GCF_009830105.1.fna
Microvirga arabica	GCF_016811235.1	1128671	1128671.GCF_016811235.1.fna
Pseudonocardia kujensis	GCF_021283305.1	1128675	1128675.GCF_021283305.1.fna
Pseudonocardia hierapolitana	GCF_007994075.1	1128676	1128676.GCF_007994075.1.fna
Saccharomonospora amisosensis	GCF_011761185.1	1128677	1128677.GCF_011761185.1.fna
Streptomyces coryli	GCF_011044975.1	1128680	1128680.GCF_011044975.1.fna
Paraglaciecola mesophila KMM 241	GCF_000315015.1	1128912	1128912.GCF_000315015.1.fna
Flavobacterium noncentrifugens	GCF_900100375.1	1128970	1128970.GCF_900100375.1.fna
Sporomusa acidovorans	GCF_900101845.1	112900	112900.GCF_900101845.1.fna
Sporomusa malonica	GCF_900176355.1	112901	112901.GCF_900176355.1.fna
Propionispora vibrioides	GCF_900110485.1	112903	112903.GCF_900110485.1.fna
Sphingopyxis italica	GCF_011926545.1	1129133	1129133.GCF_011926545.1.fna
Spiroplasma melliferum IPMB4A	GCF_000328865.1	1129368	1129368.GCF_000328865.1.fna
Alishewanella jeotgali KCTC 22429	GCF_000245735.1	1129374	1129374.GCF_000245735.1.fna
Sphingobium sufflavum	GCF_021403115.1	1129547	1129547.GCF_021403115.1.fna
Paraglaciecola polaris LMG 21857	GCF_000315055.1	1129793	1129793.GCF_000315055.1.fna
Paraglaciecola psychrophila 170	GCF_000315075.1	1129794	1129794.GCF_000315075.1.fna
Nitrolancea hollandica Lb	GCF_000297255.1	1129897	1129897.GCF_000297255.1.fna
Oceanivirga miroungae	GCF_902505095.1	1130046	1130046.GCF_902505095.1.fna
Alkalibacterium gilvum	GCF_900109085.1	1130080	1130080.GCF_900109085.1.fna
Lysinibacillus mangiferihumi	GCF_003049665.1	1130819	1130819.GCF_003049665.1.fna
Streptococcus australis	GCF_900636505.1	113107	113107.GCF_900636505.1.fna
Enterococcus ureilyticus	GCF_001730315.1	1131292	1131292.GCF_001730315.1.fna
Akkermansia sp. KLE1605	GCF_001647615.1	1131336	1131336.GCF_001647615.1.fna
Dehalobacter sp. CF	GCF_000305815.1	1131462	1131462.GCF_000305815.1.fna
Methylotenera sp. 1P/1	GCF_000384355.1	1131551	1131551.GCF_000384355.1.fna
Methylomonas sp. MK1	GCF_000365425.1	1131552	1131552.GCF_000365425.1.fna
Nitrosomonas cryotolerans ATCC 49181	GCF_900143275.1	1131553	1131553.GCF_900143275.1.fna
Undibacterium squillarum	GCF_014652435.1	1131567	1131567.GCF_014652435.1.fna
Schinkia azotoformans LMG 9581	GCF_000307855.1	1131731	1131731.GCF_000307855.1.fna
Flavobacterium sp. 83	GCF_000744835.1	1131812	1131812.GCF_000744835.1.fna
Methylobacterium sp. 88A	GCF_000376345.1	1131813	1131813.GCF_000376345.1.fna
Xanthobacter sp. 126	GCF_000526175.1	1131814	1131814.GCF_000526175.1.fna
Chromatocurvus halotolerans	GCF_004340525.1	1132028	1132028.GCF_004340525.1.fna
Arthrobacter sp. 35W	GCF_000482545.1	1132441	1132441.GCF_000482545.1.fna
Methylosarcina fibrata AML-C10	GCF_000372865.1	1132443	1132443.GCF_000372865.1.fna
Methylocystis rosea SV97	GCF_000372845.1	1132444	1132444.GCF_000372845.1.fna
Halococcus hamelinensis 100A6	GCF_000336675.1	1132509	1132509.GCF_000336675.1.fna
Bathymodiolus platifrons methanotrophic gill symbiont	GCF_002189065.1	113268	113268.GCF_002189065.1.fna
Bathymodiolus japonicus methanotrophic gill symbiont	GCF_019721995.1	113269	113269.GCF_019721995.1.fna
Luteimonas viscosa	GCF_008244685.1	1132694	1132694.GCF_008244685.1.fna
Rhizobium sp. CCGE 510	GCF_000292525.1	1132836	1132836.GCF_000292525.1.fna
Plasticicumulans lactativorans	GCF_004341245.1	1133106	1133106.GCF_004341245.1.fna
Bacteroides reticulotermitis	GCF_014196955.1	1133319	1133319.GCF_014196955.1.fna
Rickettsia endosymbiont of Ixodes pacificus	GCF_000965155.1	1133329	1133329.GCF_000965155.1.fna
Hansschlegelia beijingensis	GCF_014196425.1	1133344	1133344.GCF_014196425.1.fna
Luteimicrobium xylanilyticum	GCF_009429125.1	1133546	1133546.GCF_009429125.1.fna
Geminocystis herdmanii PCC 6308	GCF_000332235.1	113355	113355.GCF_000332235.1.fna
Marinicauda pacifica	GCF_009806145.1	1133559	1133559.GCF_009806145.1.fna
Liquorilactobacillus vini DSM 20605	GCF_001435395.1	1133569	1133569.GCF_001435395.1.fna
Bradyrhizobium sp. Tv2a-2	GCF_000472425.1	113395	113395.GCF_000472425.1.fna
Verrucomicrobium sp. 3C	GCF_000379365.1	1134055	1134055.GCF_000379365.1.fna
Ornatilinea apprima	GCF_001306115.1	1134406	1134406.GCF_001306115.1.fna
Halalkalibacterium ligniniphilum	GCF_000334155.1	1134413	1134413.GCF_000334155.1.fna
Thauera humireducens	GCF_001051995.2	1134435	1134435.GCF_001051995.2.fna
Cutibacterium acnes HL096PA1	GCF_000376705.1	1134454	1134454.GCF_000376705.1.fna
Cellvibrio sp. BR	GCF_000263355.1	1134474	1134474.GCF_000263355.1.fna
Bartonella koehlerae C-29	GCF_000706625.1	1134510	1134510.GCF_000706625.1.fna
Klebsiella michiganensis	GCF_015139575.1	1134687	1134687.GCF_015139575.1.fna
Actinoplanes campanulatus	GCF_016862035.1	113559	113559.GCF_016862035.1.fna
Actinoplanes consettensis	GCF_018332715.1	113560	113560.GCF_018332715.1.fna
Actinoplanes deccanensis	GCF_016862115.1	113561	113561.GCF_016862115.1.fna
Actinoplanes derwentensis	GCF_900104725.1	113562	113562.GCF_900104725.1.fna
Actinoplanes durhamensis	GCF_016862175.1	113563	113563.GCF_016862175.1.fna
Actinoplanes ferrugineus	GCF_016862195.1	113564	113564.GCF_016862195.1.fna
Actinoplanes humidus	GCF_016862215.1	113566	113566.GCF_016862215.1.fna
Actinoplanes italicus	GCF_016862235.1	113567	113567.GCF_016862235.1.fna
Actinoplanes lobatus	GCF_016862255.1	113568	113568.GCF_016862255.1.fna
Actinoplanes palleronii	GCF_016862315.1	113570	113570.GCF_016862315.1.fna
Actinoplanes rectilineatus	GCF_000962825.1	113571	113571.GCF_000962825.1.fna
Hyphomicrobium sp. GJ21	GCF_001006785.1	113574	113574.GCF_001006785.1.fna
Pseudomonas sagittaria	GCF_900115715.1	1135990	1135990.GCF_900115715.1.fna
Rhizobium azibense	GCF_004342325.1	1136135	1136135.GCF_004342325.1.fna
Brevibacterium siliguriense	GCF_900105315.1	1136497	1136497.GCF_900105315.1.fna
Geoglobus ahangari	GCF_001006045.1	113653	113653.GCF_001006045.1.fna
Mycobacterium pseudoshottsii JCM 15466	GCF_003584745.1	1136880	1136880.GCF_003584745.1.fna
Gordonia phthalatica	GCF_001305675.1	1136941	1136941.GCF_001305675.1.fna
Scytonema sp. HK-05	GCF_001904675.1	1137095	1137095.GCF_001904675.1.fna
Calothrix sp. HK-06	GCF_001904745.1	1137096	1137096.GCF_001904745.1.fna
Salinispora fenicalii	GCF_000514815.1	1137263	1137263.GCF_000514815.1.fna
Nocardiopsis sp. CNT312	GCF_000515115.1	1137268	1137268.GCF_000515115.1.fna
Marinobacter nitratireducens	GCF_000708045.1	1137280	1137280.GCF_000708045.1.fna
Xanthomarina gelatinilytica	GCF_000348685.1	1137281	1137281.GCF_000348685.1.fna
Marinomonas fungiae	GCF_001418205.1	1137284	1137284.GCF_001418205.1.fna
Polaribacter porphyrae	GCF_002954685.1	1137780	1137780.GCF_002954685.1.fna
Endozoicomonas numazuensis	GCF_000722635.1	1137799	1137799.GCF_000722635.1.fna
Allokutzneria sp. NRRL B-24872	GCF_002155965.1	1137961	1137961.GCF_002155965.1.fna
Geodermatophilus tzadiensis	GCF_003002915.1	1137988	1137988.GCF_003002915.1.fna
Geodermatophilus normandii	GCF_003182485.1	1137989	1137989.GCF_003182485.1.fna
Geodermatophilus siccatus	GCF_900103785.1	1137991	1137991.GCF_900103785.1.fna
Geodermatophilus africanus	GCF_900107105.1	1137993	1137993.GCF_900107105.1.fna
Geodermatophilus saharensis	GCF_900188205.1	1137994	1137994.GCF_900188205.1.fna
Rhizobium aethiopicum	GCF_900094625.1	1138170	1138170.GCF_900094625.1.fna
Rhizobium bangladeshense	GCF_017357245.1	1138189	1138189.GCF_017357245.1.fna
Rhizobium binae	GCF_019684245.1	1138190	1138190.GCF_019684245.1.fna
Rhizobium lentis	GCF_017352135.1	1138194	1138194.GCF_017352135.1.fna
Mycobacterium paraintracellulare	GCF_016756055.1	1138383	1138383.GCF_016756055.1.fna
Sediminihabitans luteus	GCF_016863455.1	1138585	1138585.GCF_016863455.1.fna
Lentilactobacillus curieae	GCF_000785105.2	1138822	1138822.GCF_000785105.2.fna
Enterococcus dispar ATCC 51266	GCF_000406945.1	1139219	1139219.GCF_000406945.1.fna
Enterococcus saccharolyticus subsp. saccharolyticus ATCC 43076	GCF_000407285.1	1139996	1139996.GCF_000407285.1.fna
Enterococcus sulfureus ATCC 49903	GCF_000407605.1	1140003	1140003.GCF_000407605.1.fna
Klebsiella sp. D5A	GCF_001620885.1	1140114	1140114.GCF_001620885.1.fna
Pediococcus inopinatus	GCF_002982135.1	114090	114090.GCF_002982135.1.fna
Staphylococcus intermedius NCTC 11048	GCF_900458545.1	1141106	1141106.GCF_900458545.1.fna
Bradyrhizobium sp. UNPF46	GCF_006658625.1	1141168	1141168.GCF_006658625.1.fna
Bradyrhizobium sp. UNPA324	GCF_006658635.1	1141174	1141174.GCF_006658635.1.fna
Chryseobacterium taihuense	GCF_900683625.1	1141221	1141221.GCF_900683625.1.fna
Paenibacillus jamilae	GCF_001477135.1	114136	114136.GCF_001477135.1.fna
Nocardia arizonensis	GCF_001618405.1	1141647	1141647.GCF_001618405.1.fna
Nocardia vulneris	GCF_001613425.1	1141657	1141657.GCF_001613425.1.fna
Providencia sneebia DSM 19967	GCF_000314895.2	1141660	1141660.GCF_000314895.2.fna
Providencia burhodogranariea DSM 19968	GCF_000314855.2	1141662	1141662.GCF_000314855.2.fna
Streptomyces sp. NP10	GCF_003989035.1	1141731	1141731.GCF_003989035.1.fna
Streptomyces hoynatensis	GCF_003626535.1	1141874	1141874.GCF_003626535.1.fna
Deinococcus metalli	GCF_014653235.1	1141878	1141878.GCF_014653235.1.fna
Massilia putida	GCF_001941825.1	1141883	1141883.GCF_001941825.1.fna
Methylobacterium nonmethylotrophicum	GCF_004745635.1	1141884	1141884.GCF_004745635.1.fna
Sphingomonas lenta	GCF_002288825.1	1141887	1141887.GCF_002288825.1.fna
Sphingomonas spermidinifaciens	GCF_002351485.1	1141889	1141889.GCF_002351485.1.fna
Sphingomonas guangdongensis	GCF_900199185.1	1141890	1141890.GCF_900199185.1.fna
Phycisphaera mikurensis NBRC 102666	GCF_000284115.1	1142394	1142394.GCF_000284115.1.fna
Tepidimonas ignava	GCF_004342625.1	114249	114249.GCF_004342625.1.fna
Wigglesworthia glossinidia endosymbiont of Glossina morsitans morsitans (Yale colony)	GCF_000247565.1	1142511	1142511.GCF_000247565.1.fna
Chlamydia gallinacea 08-1274/3	GCF_000471025.2	1143323	1143323.GCF_000471025.2.fna
Paenibacillus frigoriresistens	GCF_013266765.1	1143711	1143711.GCF_013266765.1.fna
Sphingomonas fennica	GCF_003034225.1	114404	114404.GCF_003034225.1.fna
Pontibacter sp. BAB1700	GCF_000277005.1	1144253	1144253.GCF_000277005.1.fna
Corallococcus coralloides DSM 2259	GCF_000255295.1	1144275	1144275.GCF_000255295.1.fna
Caulobacter sp. AP07	GCF_000281955.1	1144304	1144304.GCF_000281955.1.fna
Novosphingobium sp. AP12	GCF_000281975.1	1144305	1144305.GCF_000281975.1.fna
Sphingobium sp. AP49	GCF_000281715.1	1144307	1144307.GCF_000281715.1.fna
Brevibacillus sp. BC25	GCF_000282075.1	1144308	1144308.GCF_000282075.1.fna
Rhizobium sp. CF080	GCF_000282095.2	1144310	1144310.GCF_000282095.2.fna
Brevibacillus sp. CF112	GCF_000282015.1	1144311	1144311.GCF_000282015.1.fna
Rhizobium sp. CF122	GCF_000282035.1	1144312	1144312.GCF_000282035.1.fna
Flavobacterium sp. CF136	GCF_000282055.1	1144313	1144313.GCF_000282055.1.fna
Rhizobium sp. CF142	GCF_000281145.1	1144314	1144314.GCF_000281145.1.fna
Variovorax sp. CF313	GCF_000282635.1	1144315	1144315.GCF_000282635.1.fna
Chryseobacterium populi	GCF_000282115.1	1144316	1144316.GCF_000282115.1.fna
Acidovorax sp. CF316	GCF_000276605.1	1144317	1144317.GCF_000276605.1.fna
Polaromonas sp. CF318	GCF_000282655.1	1144318	1144318.GCF_000282655.1.fna
Herbaspirillum sp. CF444	GCF_000282135.1	1144319	1144319.GCF_000282135.1.fna
Pantoea sp. GM01	GCF_000282675.1	1144320	1144320.GCF_000282675.1.fna
Pseudomonas sp. GM102	GCF_000282555.1	1144321	1144321.GCF_000282555.1.fna
Pseudomonas sp. GM16	GCF_000282155.1	1144322	1144322.GCF_000282155.1.fna
Pseudomonas sp. GM17	GCF_000282175.1	1144323	1144323.GCF_000282175.1.fna
Pseudomonas sp. GM18	GCF_000282195.1	1144324	1144324.GCF_000282195.1.fna
Pseudomonas sp. GM21	GCF_000282215.1	1144325	1144325.GCF_000282215.1.fna
Pseudomonas sp. GM24	GCF_000282235.1	1144326	1144326.GCF_000282235.1.fna
Pseudomonas sp. GM25	GCF_000282255.1	1144327	1144327.GCF_000282255.1.fna
Pseudomonas sp. GM30	GCF_000282275.2	1144328	1144328.GCF_000282275.2.fna
Pseudomonas sp. GM33	GCF_000282295.1	1144329	1144329.GCF_000282295.1.fna
Pseudomonas sp. GM48	GCF_000282335.1	1144330	1144330.GCF_000282335.1.fna
Pseudomonas sp. GM49	GCF_000282355.1	1144331	1144331.GCF_000282355.1.fna
Pseudomonas sp. GM50	GCF_000282375.1	1144332	1144332.GCF_000282375.1.fna
Pseudomonas sp. GM55	GCF_000282395.1	1144333	1144333.GCF_000282395.1.fna
Pseudomonas sp. GM60	GCF_000282415.1	1144334	1144334.GCF_000282415.1.fna
Pseudomonas sp. GM67	GCF_000282435.1	1144335	1144335.GCF_000282435.1.fna
Pseudomonas sp. GM74	GCF_000282455.1	1144336	1144336.GCF_000282455.1.fna
Pseudomonas sp. GM78	GCF_000282475.1	1144337	1144337.GCF_000282475.1.fna
Pseudomonas sp. GM79	GCF_000282495.1	1144338	1144338.GCF_000282495.1.fna
Pseudomonas sp. GM80	GCF_000282515.1	1144339	1144339.GCF_000282515.1.fna
Pseudomonas sp. GM84	GCF_000282535.1	1144340	1144340.GCF_000282535.1.fna
Pantoea sp. YR343	GCF_000282695.1	1144341	1144341.GCF_000282695.1.fna
Herbaspirillum sp. YR522	GCF_000282575.1	1144342	1144342.GCF_000282575.1.fna
Phyllobacterium sp. YR531	GCF_000282595.1	1144343	1144343.GCF_000282595.1.fna
Bradyrhizobium sp. YR681	GCF_000282615.1	1144344	1144344.GCF_000282615.1.fna
Pseudophaeobacter leonis	GCF_002087335.1	1144477	1144477.GCF_002087335.1.fna
Halomonas lionensis	GCF_002087295.1	1144478	1144478.GCF_002087295.1.fna
Actinoplanes hulinensis	GCF_019429605.1	1144547	1144547.GCF_019429605.1.fna
Micromonospora phaseoli	GCF_900109115.1	1144548	1144548.GCF_900109115.1.fna
Nonomuraea solani	GCF_900108335.1	1144553	1144553.GCF_900108335.1.fna
Allonocardiopsis opalescens	GCF_003002095.1	1144618	1144618.GCF_003002095.1.fna
Acinetobacter sp. CIP 101934	GCF_000369585.1	1144661	1144661.GCF_000369585.1.fna
Acinetobacter sp. CIP 101966	GCF_000369725.1	1144662	1144662.GCF_000369725.1.fna
Acinetobacter sp. CIP 102082	GCF_000368365.1	1144663	1144663.GCF_000368365.1.fna
Acinetobacter sp. CIP 102129	GCF_000368305.1	1144664	1144664.GCF_000368305.1.fna
Acinetobacter sp. CIP 102136	GCF_000369685.1	1144665	1144665.GCF_000369685.1.fna
Acinetobacter sp. CIP 102143	GCF_000369865.1	1144666	1144666.GCF_000369865.1.fna
Acinetobacter sp. CIP 102159	GCF_000368285.1	1144667	1144667.GCF_000368285.1.fna
Acinetobacter sp. CIP 102529	GCF_000368325.1	1144668	1144668.GCF_000368325.1.fna
Acinetobacter sp. CIP 102637	GCF_000368425.1	1144669	1144669.GCF_000368425.1.fna
Acinetobacter sp. CIP 51.11	GCF_000369665.1	1144670	1144670.GCF_000369665.1.fna
Acinetobacter sp. CIP 53.82	GCF_000369465.1	1144671	1144671.GCF_000369465.1.fna
Acinetobacter sp. CIP 56.2	GCF_000368445.1	1144672	1144672.GCF_000368445.1.fna
Acinetobacter sp. CIP 64.7	GCF_000369745.1	1144673	1144673.GCF_000369745.1.fna
Acinetobacter sp. CIP A162	GCF_000367905.1	1144674	1144674.GCF_000367905.1.fna
Luteolibacter yonseiensis	GCF_016595465.1	1144680	1144680.GCF_016595465.1.fna
Pseudomonas sp. GM41(2012)	GCF_000282315.2	1144708	1144708.GCF_000282315.2.fna
Kangiella sediminilitoris	GCF_001708405.1	1144748	1144748.GCF_001708405.1.fna
Olleya namhaensis	GCF_900114005.1	1144750	1144750.GCF_900114005.1.fna
Paludibacterium purpuratum	GCF_004363805.1	1144873	1144873.GCF_004363805.1.fna
Pseudomonas sp. R62	GCF_000257605.1	1144884	1144884.GCF_000257605.1.fna
Pseudomonas sp. R81	GCF_000257625.1	1144885	1144885.GCF_000257625.1.fna
Rickettsia helvetica C9P9	GCF_000255355.1	1144888	1144888.GCF_000255355.1.fna
Sphingobacterium detergens	GCF_003610355.1	1145106	1145106.GCF_003610355.1.fna
Mogibacterium diversum	GCF_002998925.1	114527	114527.GCF_002998925.1.fna
Lysinibacillus varians	GCF_000600105.1	1145276	1145276.GCF_000600105.1.fna
Haloferax alexandrinus	GCF_010692905.1	114529	114529.GCF_010692905.1.fna
Bradyrhizobium sp. ORS 278	GCF_000026145.1	114615	114615.GCF_000026145.1.fna
Streptomyces phaeoluteigriseus	GCF_001896135.2	114686	114686.GCF_001896135.2.fna
Streptomyces asiaticus	GCF_018138715.1	114695	114695.GCF_018138715.1.fna
Streptomyces cangkringensis	GCF_019059395.1	114696	114696.GCF_019059395.1.fna
Streptomyces javensis	GCF_016103505.1	114698	114698.GCF_016103505.1.fna
Streptomyces rhizosphaericus	GCF_017942185.1	114699	114699.GCF_017942185.1.fna
Synechocystis sp. PCC 6714	GCF_000478825.2	1147	1147.GCF_000478825.2.fna
Streptomyces indonesiensis	GCF_018138705.1	114700	114700.GCF_018138705.1.fna
Caloramator quimbayensis	GCF_900167605.1	1147123	1147123.GCF_900167605.1.fna
Bifidobacterium asteroides PRL2011	GCF_000304215.1	1147128	1147128.GCF_000304215.1.fna
Dehalobacter sp. DCA	GCF_000305775.1	1147129	1147129.GCF_000305775.1.fna
Synechocystis sp. PCC 6803	GCF_000009725.1	1148	1148.GCF_000009725.1.fna
Pseudomonas prosekii	GCF_900105155.1	1148509	1148509.GCF_900105155.1.fna
Mycoplasmopsis columbinasalis	GCF_900660705.1	114880	114880.GCF_900660705.1.fna
Mycoplasmopsis columbina	GCF_900660685.1	114881	114881.GCF_900660685.1.fna
Mycoplasmopsis maculosa	GCF_900660665.1	114885	114885.GCF_900660665.1.fna
Pseudomonas furukawaii	GCF_002355475.1	1149133	1149133.GCF_002355475.1.fna
Sporosarcina aquimarina	GCF_019748715.1	114975	114975.GCF_019748715.1.fna
Phyllobacterium endophyticum	GCF_003010935.1	1149773	1149773.GCF_003010935.1.fna
Pedobacter agri PB92	GCF_000258495.1	1149865	1149865.GCF_000258495.1.fna
Brucella sp. 09RB8471	GCF_001971625.1	1149952	1149952.GCF_001971625.1.fna
Brucella sp. 10RB9215	GCF_900092405.1	1149953	1149953.GCF_900092405.1.fna
Myroides guanonis	GCF_900114085.1	1150112	1150112.GCF_900114085.1.fna
Bacillus bingmayongensis	GCF_000299035.1	1150157	1150157.GCF_000299035.1.fna
Fusicatenibacter saccharivorans	GCF_015557635.1	1150298	1150298.GCF_015557635.1.fna
Sinomicrobium oceani	GCF_900119185.1	1150368	1150368.GCF_900119185.1.fna
Arthrobacter sp. 9MFCol3.1	GCF_000620385.1	1150398	1150398.GCF_000620385.1.fna
Leifsonia sp. 109	GCF_000380665.1	1150399	1150399.GCF_000380665.1.fna
Brevundimonas sp. 374	GCF_900102995.1	1150400	1150400.GCF_900102995.1.fna
Bifidobacterium scardovii JCM 12489 = DSM 13734	GCF_001042635.1	1150461	1150461.GCF_001042635.1.fna
Scardovia inopinata JCM 12537	GCF_001042695.1	1150468	1150468.GCF_001042695.1.fna
Pararhodospirillum photometricum DSM 122	GCF_000284415.1	1150469	1150469.GCF_000284415.1.fna
Mesoaciditoga lauensis cd-1655R = DSM 25116	GCF_000745455.1	1150474	1150474.GCF_000745455.1.fna
Arcticibacter svalbardensis MN12-7	GCF_000403135.1	1150600	1150600.GCF_000403135.1.fna
Sulfurospirillum multivorans DSM 12446	GCF_000568815.1	1150621	1150621.GCF_000568815.1.fna
Bacillus coahuilensis p1.1.43	GCF_001516895.1	1150625	1150625.GCF_001516895.1.fna
Magnetospirillum molischianum DSM 120	GCF_000294655.1	1150626	1150626.GCF_000294655.1.fna
Agrobacterium sp. 10MFCol1.1	GCF_000381165.1	1150775	1150775.GCF_000381165.1.fna
Micromonospora lupini str. Lupac 08	GCF_000297395.2	1150864	1150864.GCF_000297395.2.fna
Wolbachia endosymbiont of Glossina morsitans morsitans	GCF_000689175.1	1150948	1150948.GCF_000689175.1.fna
Tsukamurella sp. 1534	GCF_000312385.1	1151061	1151061.GCF_000312385.1.fna
Thermococcus zilligii AN1	GCF_000258515.1	1151117	1151117.GCF_000258515.1.fna
Arthrobacter sp. 162MFSha1.1	GCF_000374905.1	1151119	1151119.GCF_000374905.1.fna
Bacillus sp. 105MF	GCF_000374885.1	1151120	1151120.GCF_000374885.1.fna
Bacillus sp. 95MFCvi2.1	GCF_000374965.1	1151121	1151121.GCF_000374965.1.fna
Lactococcus taiwanensis	GCF_017068355.1	1151742	1151742.GCF_017068355.1.fna
Amycolatopsis sacchari	GCF_900114035.1	115433	115433.GCF_900114035.1.fna
Serratia inhibens PRI-2C	GCF_000261045.2	1154756	1154756.GCF_000261045.2.fna
Enterococcus diestrammenae	GCF_009933255.1	1155073	1155073.GCF_009933255.1.fna
Glutamicibacter sp. ZJUTW	GCF_008370855.1	1155384	1155384.GCF_008370855.1.fna
Clostridium sp. C1	GCF_018223625.1	1155388	1155388.GCF_018223625.1.fna
Aurantiacibacter odishensis	GCF_003605195.1	1155476	1155476.GCF_003605195.1.fna
Halomonas neptunia	GCF_019903445.1	115551	115551.GCF_019903445.1.fna
Halomonas sulfidaeris	GCF_003298795.1	115553	115553.GCF_003298795.1.fna
Halomonas axialensis	GCF_020782375.1	115555	115555.GCF_020782375.1.fna
Halomonas hydrothermalis	GCF_011399095.1	115561	115561.GCF_011399095.1.fna
Bacillus sp. M21	GCF_002994535.1	1155617	1155617.GCF_002994535.1.fna
Psychroflexus salarius	GCF_900129035.1	1155689	1155689.GCF_900129035.1.fna
Streptomyces sp. LaPpAH-108	GCF_000373625.1	1155714	1155714.GCF_000373625.1.fna
Streptomyces sp. CcalMP-8W	GCF_000373305.1	1155715	1155715.GCF_000373305.1.fna
Streptomyces sp. LaPpAH-202	GCF_000373225.1	1155716	1155716.GCF_000373225.1.fna
Streptomyces sp. DvalAA-83	GCF_000382745.1	1155717	1155717.GCF_000382745.1.fna
Streptomyces sp. MspMP-M5	GCF_000373585.1	1155718	1155718.GCF_000373585.1.fna
Roseovarius litoreus	GCF_900142765.1	1155722	1155722.GCF_900142765.1.fna
Marininema halotolerans	GCF_900116235.1	1155944	1155944.GCF_900116235.1.fna
Paenibacillus maysiensis	GCF_000520815.1	1155954	1155954.GCF_000520815.1.fna
Pseudomonas sp. K5	GCF_014889415.1	1156313	1156313.GCF_014889415.1.fna
Paenibacillus taihuensis	GCF_003386535.1	1156355	1156355.GCF_003386535.1.fna
Dissulfuribacter thermophilus	GCF_001687335.1	1156395	1156395.GCF_001687335.1.fna
Caloranaerobacter azorensis H53214	GCF_000761095.1	1156417	1156417.GCF_000761095.1.fna
Streptococcus ilei	GCF_003438245.1	1156431	1156431.GCF_003438245.1.fna
Streptomyces sp. ScaeMP-e10	GCF_000373405.1	1156841	1156841.GCF_000373405.1.fna
Streptomyces sp. LaPpAH-165	GCF_000373525.1	1156843	1156843.GCF_000373525.1.fna
Streptomyces sp. HmicA12	GCF_000373565.1	1156844	1156844.GCF_000373565.1.fna
Agrobacterium albertimagni AOL15	GCF_000300855.1	1156935	1156935.GCF_000300855.1.fna
Methylacidiphilum fumariolicum SolV	GCF_000297415.1	1156937	1156937.GCF_000297415.1.fna
Epibacterium ulvae	GCF_002796795.1	1156985	1156985.GCF_002796795.1.fna
Rickettsiella massiliensis 20B	GCF_000257395.1	1156986	1156986.GCF_000257395.1.fna
Tumebacillus flagellatus	GCF_000714935.1	1157490	1157490.GCF_000714935.1.fna
Micromonospora fiedleri	GCF_016774385.1	1157498	1157498.GCF_016774385.1.fna
Streptomyces sp. LamerLS-316	GCF_002711365.1	1157630	1157630.GCF_002711365.1.fna
Streptomyces sp. LaPpAH-95	GCF_000375725.1	1157632	1157632.GCF_000375725.1.fna
Streptomyces sp. Amel2xE9	GCF_000383935.1	1157634	1157634.GCF_000383935.1.fna
Streptomyces sp. ATexAB-D23	GCF_000373645.1	1157635	1157635.GCF_000373645.1.fna
Streptomyces sp. SolWspMP-sol2th	GCF_000647875.1	1157636	1157636.GCF_000647875.1.fna
Streptomyces sp. BoleA5	GCF_000373665.1	1157637	1157637.GCF_000373665.1.fna
Streptomyces sp. PsTaAH-124	GCF_000373685.1	1157638	1157638.GCF_000373685.1.fna
Streptomyces sp. FxanaD5	GCF_000373465.1	1157639	1157639.GCF_000373465.1.fna
Streptomyces sp. FxanaC1	GCF_000375625.1	1157640	1157640.GCF_000375625.1.fna
Streptomyces sp. PgraA7	GCF_900187925.1	1157641	1157641.GCF_900187925.1.fna
Trichlorobacter thiogenes	GCF_900167465.1	115783	115783.GCF_900167465.1.fna
Mycobacterium sp. 155	GCF_000373905.1	1157943	1157943.GCF_000373905.1.fna
Arthrobacter sp. 131MFCol6.1	GCF_000374925.1	1157944	1157944.GCF_000374925.1.fna
Thermotoga sp. Cell2	GCF_000789375.1	1157947	1157947.GCF_000789375.1.fna
Thermotoga sp. 2812B	GCF_000789335.1	1157948	1157948.GCF_000789335.1.fna
Thermotoga sp. EMP	GCF_000294555.1	1157949	1157949.GCF_000294555.1.fna
Wohlfahrtiimonas larvae	GCF_002006755.1	1157986	1157986.GCF_002006755.1.fna
Arthrobacter sp. 135MFCol5.1	GCF_000374865.1	1158050	1158050.GCF_000374865.1.fna
Streptomyces sp. PRh5	GCF_000590515.1	1158056	1158056.GCF_000590515.1.fna
Bradyrhizobium sp. ORS 285	GCF_000239755.1	115808	115808.GCF_000239755.1.fna
Thioalkalivibrio sp. ALJ1	GCF_000745395.1	1158144	1158144.GCF_000745395.1.fna
Thioalkalivibrio sp. ALJT	GCF_000381825.1	1158146	1158146.GCF_000381825.1.fna
Thioalkalivibrio sp. ARh3	GCF_000377265.1	1158148	1158148.GCF_000377265.1.fna
Thioalkalivibrio sp. AL5	GCF_000378565.1	1158149	1158149.GCF_000378565.1.fna
Thioalkalivibrio sp. ALD1	GCF_000381245.1	1158150	1158150.GCF_000381245.1.fna
Thioalkalivibrio sp. ARh4	GCF_000378265.1	1158151	1158151.GCF_000378265.1.fna
Thioalkalivibrio sp. AL21	GCF_000381325.1	1158152	1158152.GCF_000381325.1.fna
Thioalkalivibrio sp. AKL3	GCF_000377805.1	1158153	1158153.GCF_000377805.1.fna
Thioalkalivibrio sp. AKL6	GCF_000376905.1	1158154	1158154.GCF_000376905.1.fna
Thioalkalivibrio sp. AKL7	GCF_000381705.1	1158155	1158155.GCF_000381705.1.fna
Thioalkalivibrio sp. AKL8	GCF_000380525.1	1158156	1158156.GCF_000380525.1.fna
Thioalkalivibrio sp. AKL9	GCF_000377825.1	1158157	1158157.GCF_000377825.1.fna
Thioalkalivibrio sp. AKL10	GCF_000381845.1	1158158	1158158.GCF_000381845.1.fna
Thioalkalivibrio sp. AKL12	GCF_000377925.1	1158159	1158159.GCF_000377925.1.fna
Thioalkalivibrio sp. AKL17	GCF_000377885.1	1158160	1158160.GCF_000377885.1.fna
Thioalkalivibrio sp. ALgr5	GCF_000381485.1	1158162	1158162.GCF_000381485.1.fna
Thioalkalivibrio sp. ALMg3	GCF_000381225.1	1158163	1158163.GCF_000381225.1.fna
Thioalkalivibrio sp. ALMg11	GCF_000377905.1	1158165	1158165.GCF_000377905.1.fna
Thioalkalivibrio sp. ALMg13-2	GCF_000381185.1	1158167	1158167.GCF_000381185.1.fna
Thioalkalivibrio sp. ALE14	GCF_000376845.1	1158168	1158168.GCF_000376845.1.fna
Thioalkalivibrio sp. ALE9	GCF_000377445.1	1158169	1158169.GCF_000377445.1.fna
Thioalkalivibrio sp. ALE12	GCF_000381105.1	1158170	1158170.GCF_000381105.1.fna
Thioalkalivibrio sp. ALE16	GCF_000381305.1	1158172	1158172.GCF_000381305.1.fna
Thioalkalivibrio sp. ALE17	GCF_000425605.1	1158173	1158173.GCF_000425605.1.fna
Thioalkalivibrio sp. ALE18	GCF_000381465.1	1158174	1158174.GCF_000381465.1.fna
Thioalkalivibrio sp. ALE21	GCF_003208255.1	1158175	1158175.GCF_003208255.1.fna
Thioalkalivibrio sp. ALE22	GCF_000381445.1	1158176	1158176.GCF_000381445.1.fna
Thioalkalivibrio sp. ALE25	GCF_000377285.1	1158177	1158177.GCF_000377285.1.fna
Thioalkalivibrio sp. ALE27	GCF_000377485.1	1158178	1158178.GCF_000377485.1.fna
Thioalkalivibrio sp. ALE28	GCF_000377425.1	1158179	1158179.GCF_000377425.1.fna
Thioalkalivibrio sp. ALE30	GCF_000377465.1	1158181	1158181.GCF_000377465.1.fna
Thioalkalivibrio sp. ALE31	GCF_000377405.1	1158182	1158182.GCF_000377405.1.fna
Thioalkalivibrio sp. ALM2T	GCF_000381505.1	1158184	1158184.GCF_000381505.1.fna
Arsenophonus endosymbiont of Bemisia tabaci Q2	GCF_902713415.1	1158289	1158289.GCF_902713415.1.fna
Thiomonas sp. FB-6	GCF_000377645.1	1158291	1158291.GCF_000377645.1.fna
Thiomonas sp. FB-Cd	GCF_000733775.1	1158292	1158292.GCF_000733775.1.fna
Prevotella sp. 10(H)	GCF_000711235.1	1158294	1158294.GCF_000711235.1.fna
Desulfurobacterium sp. TC5-1	GCF_000421485.1	1158318	1158318.GCF_000421485.1.fna
Persephonella sp. KM09-Lau-8	GCF_000703085.1	1158345	1158345.GCF_000703085.1.fna
Kosakonia sacchari	GCF_001683395.1	1158459	1158459.GCF_001683395.1.fna
Chlorobaculum thiosulfatiphilum	GCF_006265165.1	115852	115852.GCF_006265165.1.fna
Enterococcus villorum ATCC 700913	GCF_000407205.1	1158604	1158604.GCF_000407205.1.fna
Enterococcus asini ATCC 700915	GCF_000407365.1	1158606	1158606.GCF_000407365.1.fna
Enterococcus pallens ATCC BAA-351	GCF_000393975.1	1158607	1158607.GCF_000393975.1.fna
Enterococcus haemoperoxidus ATCC BAA-382	GCF_000393995.1	1158608	1158608.GCF_000393995.1.fna
Enterococcus moraviensis ATCC BAA-383	GCF_000394015.1	1158609	1158609.GCF_000394015.1.fna
Enterococcus phoeniculicola ATCC BAA-412	GCF_000394035.1	1158610	1158610.GCF_000394035.1.fna
Enterococcus caccae ATCC BAA-1240	GCF_000394055.1	1158612	1158612.GCF_000394055.1.fna
Thioalkalivibrio sp. ALJ7	GCF_000376865.1	1158756	1158756.GCF_000376865.1.fna
Thioalkalivibrio sp. ALJ8	GCF_000377385.1	1158757	1158757.GCF_000377385.1.fna
Thioalkalivibrio sp. ALJ9	GCF_000380585.1	1158758	1158758.GCF_000380585.1.fna
Thioalkalivibrio sp. ALJ10	GCF_000377305.1	1158759	1158759.GCF_000377305.1.fna
Thioalkalivibrio sp. ALJ11	GCF_000376925.1	1158760	1158760.GCF_000376925.1.fna
Thioalkalivibrio sp. ALJ12	GCF_000378305.1	1158761	1158761.GCF_000378305.1.fna
Thioalkalivibrio sp. ALJ16	GCF_000377345.1	1158762	1158762.GCF_000377345.1.fna
Thioalkalivibrio sp. ALJ20	GCF_000378585.1	1158763	1158763.GCF_000378585.1.fna
Thioalkalivibrio sp. ALJ21	GCF_000378605.1	1158764	1158764.GCF_000378605.1.fna
Halomonas sp. G5-11	GCF_012062845.1	1158993	1158993.GCF_012062845.1.fna
Paraliobacillus salinarum	GCF_014083865.1	1158996	1158996.GCF_014083865.1.fna
Myroides aquimaris	GCF_900108395.1	1159016	1159016.GCF_900108395.1.fna
Pseudidiomarina indica	GCF_900104245.1	1159017	1159017.GCF_900104245.1.fna
Mycoplasma gallisepticum VA94_7994-1-7P	GCF_000286675.1	1159197	1159197.GCF_000286675.1.fna
Peptostreptococcus canis	GCF_017874285.1	1159213	1159213.GCF_017874285.1.fna
Pontimonas salivibrio	GCF_002950575.1	1159327	1159327.GCF_002950575.1.fna
Cronobacter malonaticus LMG 23826	GCF_001277215.2	1159491	1159491.GCF_001277215.2.fna
Cronobacter dublinensis subsp. dublinensis LMG 23823	GCF_001277235.1	1159554	1159554.GCF_001277235.1.fna
Cronobacter muytjensii ATCC 51329	GCF_001277195.1	1159613	1159613.GCF_001277195.1.fna
Enterococcus lemanii	GCF_016909125.1	1159752	1159752.GCF_016909125.1.fna
Niallia nealsonii	GCF_002835805.1	115979	115979.GCF_002835805.1.fna
Bordetella sp. FB-8	GCF_000382185.1	1159870	1159870.GCF_000382185.1.fna
Alloscardovia macacae	GCF_002259705.1	1160091	1160091.GCF_002259705.1.fna
Vagococcus entomophilus	GCF_003987595.1	1160095	1160095.GCF_003987595.1.fna
Nocardia sp. BMG111209	GCF_000381925.1	1160137	1160137.GCF_000381925.1.fna
Brucella sp. UK38/05	GCF_000367125.1	1160234	1160234.GCF_000367125.1.fna
Brucella sp. 63/311	GCF_000370945.1	1160235	1160235.GCF_000370945.1.fna
Microcystis sp. T1-4	GCF_000297435.1	1160279	1160279.GCF_000297435.1.fna
Ureibacillus thermosphaericus str. Thermo-BF	GCF_000284835.1	1160707	1160707.GCF_000284835.1.fna
Mycobacterium avium subsp. hominissuis A5	GCF_000696715.1	1160711	1160711.GCF_000696715.1.fna
Streptomyces auratus AGR0001	GCF_000280865.2	1160718	1160718.GCF_000280865.2.fna
Ruminococcus bicirculans	GCF_000723465.1	1160721	1160721.GCF_000723465.1.fna
Flavobacterium sp. HJ-32-4	GCF_022532105.1	1160795	1160795.GCF_022532105.1.fna
Coprococcus catus	GCF_019734885.1	116085	116085.GCF_019734885.1.fna
Candidatus Acidianus copahuensis	GCF_000632495.1	1160895	1160895.GCF_000632495.1.fna
Pseudoalteromonas sp. A25	GCF_009176705.1	116092	116092.GCF_009176705.1.fna
Corynebacterium appendicis CIP 107643	GCF_900156665.1	1161099	1161099.GCF_900156665.1.fna
Erythrobacter colymbi	GCF_002155685.1	1161202	1161202.GCF_002155685.1.fna
Euryhalocaulis caribicus	GCF_000412185.1	1161401	1161401.GCF_000412185.1.fna
Bifidobacterium sp. MSTE12	GCF_000513015.1	1161409	1161409.GCF_000513015.1.fna
Prevotella sp. ICM33	GCF_000517825.1	1161412	1161412.GCF_000517825.1.fna
Streptococcus sp. ACC21	GCF_000524375.1	1161413	1161413.GCF_000524375.1.fna
Streptococcus sp. BS21	GCF_000524275.1	1161414	1161414.GCF_000524275.1.fna
Streptococcus sp. BS29a	GCF_000517765.1	1161415	1161415.GCF_000517765.1.fna
Streptococcus sp. SR1	GCF_000526075.1	1161416	1161416.GCF_000526075.1.fna
Streptococcus sp. SR4	GCF_000517725.1	1161417	1161417.GCF_000517725.1.fna
Streptomyces coeruleorubidus	GCF_008705135.1	116188	116188.GCF_008705135.1.fna
Herbaspirillum lusitanum P6-12	GCF_000256565.1	1161913	1161913.GCF_000256565.1.fna
Erwinia piriflorinigrans CFBP 5888	GCF_001050515.1	1161919	1161919.GCF_001050515.1.fna
Rhodanobacter sp. 115	GCF_000264335.1	1162282	1162282.GCF_000264335.1.fna
Maritimibacter sp. HL-12	GCF_900177545.1	1162418	1162418.GCF_900177545.1.fna
Weissella diestrammenae	GCF_014397255.1	1162633	1162633.GCF_014397255.1.fna
Leptospirillum ferrooxidans C2-3	GCF_000284315.1	1162668	1162668.GCF_000284315.1.fna
Pseudostreptobacillus hongkongensis	GCF_001559795.1	1162717	1162717.GCF_001559795.1.fna
Diaminobutyricimonas aerilata	GCF_002797715.1	1162967	1162967.GCF_002797715.1.fna
Homoserinimonas aerilata	GCF_006716125.1	1162970	1162970.GCF_006716125.1.fna
Cohaesibacter haloalkalitolerans	GCF_003574655.1	1162980	1162980.GCF_003574655.1.fna
Pseudomonas sp. CBZ-4	GCF_000346755.1	1163065	1163065.GCF_000346755.1.fna
Peanut witches'-broom phytoplasma NTU2011	GCF_000364425.1	1163385	1163385.GCF_000364425.1.fna
Pseudomonas donghuensis	GCF_000696345.2	1163398	1163398.GCF_000696345.2.fna
Rhodanobacter spathiphylli B39	GCF_000264295.1	1163407	1163407.GCF_000264295.1.fna
Rhodanobacter fulvus Jip2	GCF_000264315.1	1163408	1163408.GCF_000264315.1.fna
Hyphomicrobium sp. 99	GCF_000384335.2	1163419	1163419.GCF_000384335.2.fna
Sulfuricella denitrificans skB26	GCF_000297055.2	1163617	1163617.GCF_000297055.2.fna
Bacteroides sp. 14(A)	GCF_000526555.1	1163670	1163670.GCF_000526555.1.fna
Fervidicoccus fontis Kam940	GCF_000258425.1	1163730	1163730.GCF_000258425.1.fna
Helicobacter cetorum MIT 99-5656	GCF_000259275.1	1163745	1163745.GCF_000259275.1.fna
Marinobacter nauticus ATCC 49840	GCF_000284615.1	1163748	1163748.GCF_000284615.1.fna
Massilia yuzhufengensis	GCF_900112225.1	1164594	1164594.GCF_900112225.1.fna
Mycetocola zhadangensis	GCF_003668565.1	1164595	1164595.GCF_003668565.1.fna
Richelia intracellularis HH01	GCF_000350105.1	1165094	1165094.GCF_000350105.1.fna
Methylotenera sp. 73s	GCF_000384435.1	1165096	1165096.GCF_000384435.1.fna
Mesorhizobium qingshengii	GCF_900103325.1	1165689	1165689.GCF_900103325.1.fna
Sulfurovum sp. AR	GCF_000296775.1	1165841	1165841.GCF_000296775.1.fna
Melaminivora alkalimesophila	GCF_003182375.1	1165852	1165852.GCF_003182375.1.fna
Wolbachia endosymbiont of Diaphorina citri	GCF_013096725.2	116598	116598.GCF_013096725.2.fna
Fibrella aestuarina BUZ 2	GCF_000331105.1	1166018	1166018.GCF_000331105.1.fna
Aureimonas jatrophae	GCF_014196395.1	1166073	1166073.GCF_014196395.1.fna
Aureimonas phyllosphaerae	GCF_900113065.1	1166078	1166078.GCF_900113065.1.fna
Pleomorphomonas diazotrophica	GCF_900114935.1	1166257	1166257.GCF_900114935.1.fna
Sphingomonas carotinifaciens	GCF_900102275.1	1166323	1166323.GCF_900102275.1.fna
Sphingomonas jatrophae	GCF_900113315.1	1166337	1166337.GCF_900113315.1.fna
Sphingomonas gellani	GCF_900110035.1	1166340	1166340.GCF_900110035.1.fna
Carboxylicivirga mesophila	GCF_018271975.1	1166478	1166478.GCF_018271975.1.fna
Pseudomaricurvus alcaniphilus	GCF_011440395.1	1166482	1166482.GCF_011440395.1.fna
Rhizobium cauense	GCF_019511525.1	1166683	1166683.GCF_019511525.1.fna
Halomonas xinjiangensis	GCF_000759345.1	1166948	1166948.GCF_000759345.1.fna
Candidatus Thiodictyon syntrophicum	GCF_002813775.1	1166950	1166950.GCF_002813775.1.fna
Desulfocapsa sulfexigens DSM 10523	GCF_000341395.1	1167006	1167006.GCF_000341395.1.fna
Paenibacillus azoreducens	GCF_018333315.1	116718	116718.GCF_018333315.1.fna
Bradyrhizobium sp. SUTN9-2	GCF_003122645.1	1167456	1167456.GCF_003122645.1.fna
Actinomyces massiliensis 4401292	GCF_000269805.1	1167628	1167628.GCF_000269805.1.fna
Agrobacterium sp. 224MFTsu3.1	GCF_000384555.1	1167635	1167635.GCF_000384555.1.fna
Gillisia marina	GCF_000258765.1	1167637	1167637.GCF_000258765.1.fna
Stenotrophomonas geniculata N1	GCF_000258575.2	1167641	1167641.GCF_000258575.2.fna
Draconibacterium orientale	GCF_900111425.1	1168034	1168034.GCF_900111425.1.fna
Tangfeifania diversioriginum	GCF_900141875.1	1168035	1168035.GCF_900141875.1.fna
Saccharicrinis carchari	GCF_900182605.1	1168039	1168039.GCF_900182605.1.fna
Hydrogenovibrio kuenenii DSM 12350	GCF_000526715.1	1168067	1168067.GCF_000526715.1.fna
Methylomonas sp. 11b	GCF_000515215.1	1168169	1168169.GCF_000515215.1.fna
Aquibacillus albus	GCF_016908325.1	1168171	1168171.GCF_016908325.1.fna
Mycobacterium sp. MOTT36Y	GCF_000262165.1	1168287	1168287.GCF_000262165.1.fna
Mycobacterium sp. H4Y	GCF_000364405.1	1168288	1168288.GCF_000364405.1.fna
Marinilabilia salmonicolor JCM 21150	GCF_000259075.1	1168289	1168289.GCF_000259075.1.fna
Azomonas agilis	GCF_007830255.1	116849	116849.GCF_007830255.1.fna
Nocardioides zhouii	GCF_004137345.1	1168729	1168729.GCF_004137345.1.fna
Nocardioides glacieisoli	GCF_004137245.1	1168730	1168730.GCF_004137245.1.fna
Streptomyces pratensis	GCF_016804005.1	1169025	1169025.GCF_016804005.1.fna
Bacillus sp. 123MFChir2	GCF_000383235.1	1169144	1169144.GCF_000383235.1.fna
Microbacterium sp. 11MF	GCF_000383475.1	1169146	1169146.GCF_000383475.1.fna
Micromonospora sp. CNB394	GCF_000374985.1	1169151	1169151.GCF_000374985.1.fna
Nocardia sp. CNY236	GCF_000482385.1	1169152	1169152.GCF_000482385.1.fna
Nocardiopsis sp. CNS-639	GCF_000381685.1	1169153	1169153.GCF_000381685.1.fna
Brucella sp. F5/06	GCF_000370985.1	1169233	1169233.GCF_000370985.1.fna
Brucella sp. 56/94	GCF_000370925.1	1169234	1169234.GCF_000370925.1.fna
Enterococcus faecalis EnGen0336	GCF_000393015.1	1169293	1169293.GCF_000393015.1.fna
Citrobacter sp. KTE30	GCF_000398825.1	1169319	1169319.GCF_000398825.1.fna
Citrobacter sp. KTE151	GCF_000398845.1	1169322	1169322.GCF_000398845.1.fna
Escherichia sp. KTE11	GCF_000350705.1	1169331	1169331.GCF_000350705.1.fna
Escherichia sp. KTE31	GCF_000407925.1	1169349	1169349.GCF_000407925.1.fna
Citrobacter sp. KTE32	GCF_000398865.1	1169350	1169350.GCF_000398865.1.fna
[truncated: 34,298 more rows]
