# Supplementary material for: POSMM: an efficient alignment-free metagenomic profiler that complements alignment-based profiling
Source: Environ Microbiome. 2023 Mar 8;18:16. doi: 10.1186/s40793-023-00476-y (PMC9993663; doi:10.1186/s40793-023-00476-y)
Supplement: Supplementary file 1 — Additional file 1. Table S1: Genomes in the custom database for POSMM. Table S2: Final parameters for each logistic regression model. Models are taxonomic rank and model order specific, and are the result of Bayesian optimization with parameters described in the Methods section. Table S3: Species-level performance (Sensitivity, Precision, and F1 score), on the three simulated metagenome datasets by Kaiju, KrakenUniq, POSMM (at the confidence thresholds of 0, 0.25, 0.5, 0.75), and Kraken2 (at the confidence thresholds of 0, 0.25, 0.5, 0.75), and a hybrid of Kraken2 (at the threshold of 0) and POSMM (at the threshold of 0.25). [file 40793_2023_476_MOESM1_ESM.zip › SUPPLEMENTARY TABLES/SUPPLEMENTARY TABLE 2.xlsx]

## Sheet: 10_11_Optimization_Log
Supplementary Table 2. Final parameters for each logistic regression model. Models are taxonomic rank and model order specific, and are the result of Bayesian optimization with parameters described in the Methods section.
Rank	Order	C	fit_intercept	penalty	solver	tol
Class	10	C:0.00014035054864280168	fit_intercept:True	penalty:l2	solver:liblinear	tol:0.009945843484401506
Class	11	C:2.1128107878215985e-05	fit_intercept:True	penalty:l1	solver:saga	tol:0.0026211065895753293
Class	12	C:2.7417778418355665	fit_intercept:True	penalty:l2	solver:saga	tol:0.005935265842166585
Family	10	C:0.00016809653339257228	fit_intercept:True	penalty:l2	solver:liblinear	tol:0.0010923864133758055
Family	11	C:252.4783379826728	fit_intercept:True	penalty:l2	solver:saga	tol:0.00234518724640704
Family	12	C:0.0021479930585039902	fit_intercept:True	penalty:l2	solver:liblinear	tol:0.01
Genus	10	C:0.0003764067960636257	fit_intercept:True	penalty:l2	solver:liblinear	tol:0.01
Genus	11	C:1e-06	fit_intercept:True	penalty:l2	solver:saga	tol:0.0015689833357161783
Genus	12	C:626.2023370632413	fit_intercept:True	penalty:l1	solver:saga	tol:0.0013630526139018257
Order	10	C:1.1435758302903694e-06	fit_intercept:True	penalty:l2	solver:saga	tol:0.0003366533887118785
Order	11	C:47.8729778125161	fit_intercept:True	penalty:l1	solver:saga	tol:0.0004774847936908745
Order	12	C:0.0006075624476642612	fit_intercept:True	penalty:l1	solver:liblinear	tol:0.00046488708392059084
Phylum	10	C:0.00020344407568694838	fit_intercept:True	penalty:l2	solver:liblinear	tol:0.01
Phylum	11	C:1e-06	fit_intercept:True	penalty:l2	solver:saga	tol:0.003899179718418118
Phylum	12	C:2030.9784323083509	fit_intercept:True	penalty:l2	solver:saga	tol:0.0012197712480326729
Species	10	C:2.929923157936849e-06	fit_intercept:False	penalty:l2	solver:liblinear	tol:0.01
Species	11	C:2.085440119594369e-06	fit_intercept:False	penalty:l2	solver:liblinear	tol:0.01
Species	12	C:10000.0	fit_intercept:True	penalty:l1	solver:saga	tol:1e-07
